# Supplementary material for: Validation of a novel automated signal analysis tool for ablation of Wolff-Parkinson-White Syndrome
Source: PLoS One. 2019 Jun 26;14(6):e0217282. doi: 10.1371/journal.pone.0217282 (PMC6594583; doi:10.1371/journal.pone.0217282)
Supplement: S1 File — (XLS) [file pone.0217282.s001.xls]

## Sheet: Sheet1
Pt#	Gender (0=male, 1=female)	Time to loss of Pre-Ex - RF	Time to loss of Pre-Ex - Cryo	Age	Wt	Ht	BSA	CHD?	Type of CHD	Ablation Attempted	Successful	Left or R sided (0=right, 1=left, 2= both)	Location (1=left lateral, 2=left anterolateral, 3=left posterolateral, 4=left posteroseptal, 5= right midseptal, 6=right posteroseptal, 7=right posterior, 8=right posterolateral, 9=right lateral, 10=right anterolateral, 11=right anteroseptal, 12=right anterior, 13 = other)	Location	Multiple AP? (1=yes)	Location#2 (1=left lateral, 2=left anterolateral, 3=left posterolateral, 4=left posteroseptal, 5= right midseptal, 6=right posteroseptal, 7=right posterior, 8=right posterolateral, 9=lright ateral, 10=right anterolateral, 11=right anteroseptal), 12=other	Location#2	Transeptal or Retrograde? (0=neither, 1=transseptal, 2=retrograde, 3=Both)	RF	RF Type (0=None, 1=EPT, 2=Navistart/EZSteer, 3=Mariner, 4=Saphyre, 5=Other)	RF cath tip size (1=4mm, 2=5mm, 3=8mm, 4=other)	Cryo	Cryo Type (0=none, 1=4mmtip, 2=6mmtip, 3=8mmtip)	Irrigated Tip	3DMapping?	Navix?	CARTO?	Complications?	Recurred?	APACING?
1	1			5.25667	18	109	0.74	0	0	1	1	0	6	Right posteroseptal	0			0	1	1	1	0	0	0	1	1	0	0	0	0
2	1		15	6.22861	19.3	113		0	0	1	1	0	6	Right posteroseptal	0			0	0	0	1	1	2	0	1	1	0	0	0	0
3	0			8.87064	28	134		0	0	1	1	0	13	RIGHT ATRIAL APPENDAGE	0			0	1	1	1	1	2	0	1	1	0	0	0	0
4	0	7.6		5.66188	23	120	0.87	0	0	1	1	1	1	Left lateral	0			1	1	1	1	0	0	0	1	1	0	0	0	0
5	0	12.6		13.8973	47	174	1.49	0	0	1	1	0	6	Right posteroseptal	0			0	1	1	1	0	0	0	1	1	0	0	0	0
6	1	4.9		14.6037	76.4	171		0	0	1	1	0	9	Right lateral	0			0	1	1	1	0	0	0	1	1	0	0	0	0
7	1	7		9.82341	24.8	127.7	0.93	0	0	1	1	1	3	Left postero-lateral	0			1	1	3	1	0	0	0	1	1	0	0	0	0
8	0	2.6		10.4203	53	143	1.47	0	0	1	1	1	2	Left anterolateral	0			1	1	3	1	0	0	0	1	1	0	0	0	0
9	0	3.6		8.35044	29.5	132	1.04	0	0	1	1	1	1	Left lateral	0			1	1	1	1	0	0	0	1	1	0	0	0	0
10	1	7.5		14.6502	61.7	150	1.62	0	0	1	1	0	6	Right posteroseptal	0			0	1	1	1	0	0	0	1	1	0	0	0	0
11	0	7.4		16.1232	56.7	166	1.63	0	0	1	1	1	4	Left posteroseptal	0			1	1	3	1	0	0	0	1	1	0	0	0	0
12	1			11.1239	36.2	143		0	0	1	0	0	5	Right midseptal	0			0	1	1	1	1	1	0	1	1	0	0	0	0
13	0	7.2		14.5106	66.2	161.8		0	0	1	1	1	2	Left anterolateral	0			3	1	3	1	0	0	0	1	1	0	0	0	0
14	1	4.9		11.729	47	141		0	0	1	1	1	1	Left lateral	0			1	1	3	1	0	0	0	1	1	0	0	0	0
15	0			12.4846	37.2	139	1.2	1	d-TGA s/p ASO	1	1	1	1	Left lateral	0			2	1	1	1	0	0	0	1	1	0	0	0	0
16	0			9.18001	41.5	135.5		0	0	1	1	0	6	Right posteroseptal	0			0	1	1	1	0	0	0	0	0	0	0	0	0
17	0	3.2		13.2101	57.8	167		0	0	1	1	0	6	Right posteroseptal	0			0	1	3	1	0	0	0	0	0	0	0	1	0
18	0	1.8		13.3771	63	167.5		0	0	1	1	0	6	Right posteroseptal	0			0	1	3	1	0	0	0	0	0	0	0	0	0
19	0			5.19097	19.328	111.2		0	0	1	0	0	9	Right lateral	0			0	1	1	1	0	0	0	0	0	0	0	0	0
20	1	6.4		11.499	44.4	152	1.38	0	0	1	1	0	6	Right posteroseptal	0			0	1	1	1	0	0	0	1	1	0	0	0	0
21	0	4.6		11.1869	41.8	141.5		0	0	1	1	1	3	Left postero-lateral	0			2	1	1	1	0	0	0	1	1	0	0	0	0
22	0	4.5		10.7543	37.5	137.5	1.2	1	LPA stensosis, LPA stent	1	1	1	3	Left postero-lateral	0			2	1	1	1	0	0	0	1	1	0	0	0	0
23	0	4.5		9.24025	48	140		0	0	1	1	1	1	Left lateral	0			1	1	4	2	0	0	0	1	1	0	0	0	0
24	0	5.4		10.9185	36.9	133.7	1.15	0	0	1	1	1	1	Left lateral	0			2	1	1	1	0	0	0	1	1	0	0	0	0
25	0	5		10.2533	62.6	139	0.84	0	0	1	1	0	6	Right posteroseptal	0			0	1	1	1	0	0	0	0	0	0	0	0	0
26	1	5.4		8.15606	21	120	0.84	0	0	1	1	0	10	Right anterolateral	0			0	1	1	1	0	0	0	0	0	0	0	1	0
27	0	14		16.4517	59.2	165	1.65	0	0	1	1	0	8	Right posterolateral	0			0	1	1	1	0	0	0	0	0	0	0	0	0
28	0			13.4237	50.8	146		0	0	1	1	0	6	Right posteroseptal	0			0	1	1	1	0	0	0	0	0	0	0	0	0
29	0	6.7		3.83025	13.6	91.9		1	Ebstein's	1	1	0	8	Right posterolateral	0			0	1	3	1	0	0	0	1	1	0	0	0	0
30	0	2		5.3963	21.3	113	0.81	0	0	1	1	0	9	Right lateral	0			0	1	3	1	0	0	0	1	1	0	0	0	1
31	0	2		16.1342	68	174.5	1.83	0	0	1	1	0	6	Right postero-septal	0			0	1	1	1	0	0	0	1	1	0	0	0	0
32	0	1.4		7.58658	45.8			0	0	1	1	0	9	Right lateral	0			0	1	1	1	0	0	0	0	0	0	0	0	0
33	0	2		8.43532	27.8	132	1.02	0	0	1	1	1	1	Left lateral	0			2	1	1	1	0	0	0	0	0	0	0	0	0
34	0	2.4		13.2156	70	172	1.83	0	0	1	1	0	8	Right posterolateral	0			0	1	1	1	0	0	0	0	0	0	0	0	0
35	1	1.6		17.2758	65	182	1.9	0	0	1	1	1	1	Left lateral	0			2	1	1	1	0	0	0	0	0	0	0	0	0
36	1	4.5		15.3374	45	159		0	0	1	1	1	1	Left lateral	0			2	1	1	1	0	0	0	0	0	0	0	0	0
37	0	6		11.8522	52	155	1.49	0	0	1	1	1	1	Left lateral	0			2	1	1	1	0	0	0	0	0	0	0	0	0
38	0	3		14.4038	50	165	1.53	0	0	1	1	0	6	Right posteroseptal	0			0	1	1	1	0	0	0	1	1	0	0	0	0
39	1	5.4		19.6934	51.9	152	1.47	0	0	1	1	1	2	Left anterolateral	0			2	1	1	1	0	0	0	1	1	0	0	0	0
40	0		16	10.1273	32.8	140	1.14	0	0	1	1	1	5	Right midseptal	0			0	0	0	0	1	2	0	1	1	0	0	1	0
41	1	3.5		13.9439	74.2	165	1.82	0	0	1	1	0	10	Right anterolateral	0			0	1	4	2	1	2	0	1	1	0	0	0	0
42	0			17.8289	66.4	173	1.79	0	0	1	0	0	6	Right posteroseptal	0			0	1	0	1	0	0	0	0	0	0	0	0	0
43	0	3		17.7385	50	158	1.49	0	0	1	1	1	1	Left lateral	0			2	1	1	1	0	0	0	0	0	0	0	0	0
44	0	4.1		11.551	37,6	155	1.3	0	0	1	1	1	1	Left lateral	0			2	1	1	1	0	0	0	0	0	0	0	0	0
45	1	9.3		16.7036	72	172	1.85	0	0	1	1	1	1	Left lateral	0			2	1	1	1	0	0	0	0	0	0	0	0	0
46	1	6.3		9.44832	31	131	1.1	0	0	1	1	1	1	Left lateral	0			2	1	1	1	0	0	0	0	0	0	0	0	0
47	1	4.3		16.6954	58.2			0	0	1	1	0	8	Right posterolateral	0			0	1	1	1	0	0	0	0	0	0	0	0	0
48	1		25	10.8419	34.6	142	1.18	0	0	1	1	0	11	Right anteroseptal	0			0	0	0	0	1	2	0	1	1	0	0	0	0
49	0	4.1		14.8036	66	163	1.71	0	0	1	1	0	11	Right anteroseptal	0			0	1	1	1	0	0	0	1	1	0	0	0	0
50	1	4		17.9001	48.6	150	1.41	0	0	1	1	1	2	Left anterolateral	0			1	1	4	2	0	0	0	1	1	0	0	0	0
51	0	5		12.3149	67	157	1.68	0	0	1	1	0	6	Right posteroseptal	0			0	1	1	1	0	0	0	1	1	0	0	0	0
52	0	2.2		10.9158	33	148.2	1.18	1	Ebstein's	1	1	0	6	Right posteroseptal	1	6	Right posteroseptal	0	1	1	1	0	0	0	1	1	0	0	0	0
53	0		18	19.8248	102.8	175.3	2.17	0	0	1	1	0	13	MIDDLE CARDIAC VEIN	0				0	0	1	1	2	0	1	1	0	0	0	0
54	1		15.6	16.219	170	59.9	1.69	0	0	1	1	0	12	Right anterior	0			0	0	0	1	1	3	0	1	1	0	0	0	0
55	1	2.7		18.3682	167.7	167.7	1.69	0	0	1	1	1	1	Left lateral	0			2	1	1	1	0	0	0	1	1	0	0	0	0
56	1	3.8		15.6249	60	168		0	0	1	1	1	1	Left lateral	0			2	1	1	1	0	0	0	1	1	0	0	0	0
57	0	4		14.2724	65.9	145	1.86	0	0	1	1	1	13	CS diverticulum	0			0	1	1	1	0	0	0	1	1	0	0	0	0
58	0	2		16.2327	51	112	1.59	0	0	1	1	0	10	Right anterolateral	0			0	1	1	1	0	0	0	1	1	0	0	0	0
59		1.2		13.89	58			0	0	1	1	1	1	Left lateral	0			1	1	2	1	0	0	0	1	0	1	0	0	0
60								0	0	1	1	1	1	Left lateral	0			1	1	2	1	0	0	0	1	0	1	0	0	0
61								0	0	1	1	1	1	Left lateral	0			1	1	2	1	0	0	0	1	0	1	0	0	0
62	0	2.7		13.0185	59	168		0	0	1	1	0	11	Right anteroseptal	0			0	1	2	1	0	0	0	1	0	1	0	0	0
63	0	1.2		10.9405	112.53	9.05		0	0	1	1	1	1	Left lateral	0			1	1	2	1	0	0	0	1	0	1	0	0	0
64	1	2.5		20.35	45			0	0	1	1	1	3	Left posterolateral	0			1	1	2	1	0	0	0	1	0	1	0	0	0
65	0	0.5		21	40	161		0	0	1	1	0	6	Right posteroseptal	0			0	1	2	1	0	0	0	1	0	1	0	0	0
66	1	0.85		11.94				0	0	1	1	0	6	Right posteroseptal	0			0	1	2	1	0	0	0	1	0	1	0	0	0
67	0	0.6		15.78	90			0	0	1	1	0	5	right midseptal	0			0	1	2	1	0	0	0	1	0	1	0	0	0
68	1			10.28	27			0	0	1	1	0	6	Right posteroseptal	0			0	1	2	1	0	0	0	1	0	1	0	0	0
69	0			5.11	31			0	0	1	1	1	3	Left posterolateral	0			1	1	2	1	0	0	0	1	0	1	0	0	0
70	0	0.7		14.03	48	155		0	0	1	1	0	11	Right anteroseptal	0			0	1	2	1	0	0	0	1	0	1	0	0	0
71	0			10.21	38			0	0	1	1	0	10	right anterolateral	0			0	1	2	1	0	0	0	1	0	1	0	0	0
72	1	0.3		7.96	32	139		0	0	1	1	0	9	right lateral	0			0	1	2	1	0	0	0	1	0	1	0	0	0
73	1	0.4		8.68	30			0	0	1	1	0	11	Right anteroseptal	0			0	1	2	1	0	0	0	1	0	1	0	0	0
74	0	1.9		16.94	116	191		0	0	1	1	0	6	Right posteroseptal	0			0	1	2	1	0	0	0	1	0	1	0	0	0
75	0	0.9			12.48	54		0	0	1	1	0	10	right anterolateral	0			0	1	2	1	0	0	0	1	0	1	0	0	0
76	0	1.8		12.46	52	160		0	0	1	1	0	7	right posterior	0			0	1	2	1	0	0	0	1	0	1	0	0	0
77	1	5.5		14.74				0	0	1	1	0	6	right posterseptal	0			0	1	2	1	0	0	0	1	0	1	0	0	0
78	0	1		17.8	125	168		0	0	1	1	0	6	Right posteroseptal	0			0	1	2	1	0	0	0	1	0	1	0	0	0
79	0	1.7		20.35	55			0	0	1	1	0	6	Right posteroseptal	0			0	1	2	1	0	0	0	1	0	1	0	0	0
80	0	0.7		15.5	55	171		0	0	1	1	0	11	Right anteroseptal	0			0	1	2	1	0	0	0	1	0	1	0	0	0
81	0			8.74	34			0	0	1	1	0	8	right posterolateral	0			0	1	2	1	0	0	0	1	0	1	0	0	0
82	0			19.85				0	0	1	1	0	9	right lateral	0			0	1	2	1	0	0	0	1	0	1	0	0	0
83	0	1.2		16.56				0	0	1	1	1	3	Left posterolateral	0			1	1	2	1	0	0	0	1	0	1	0	0	0
84	1	0.8		7.5	42			1	ASD/PS	1	1	0	6	Right posteroseptal	0			0	1	2	1	0	0	0	1	0	1	0	0	0
85	0			16.8				0	0	1	0	1	3	Left posterolateral	0			1	1	2	1	0	0	0	1	0	1	0	0	0
86	0	0.6		19	63	175		0	0	1	1	0	10	right anterolateral	0			0	1	2	1	0	0	0	1	0	1	0	0	0
87	0	2		10.02	33			0	0	1	1	1	1	Left lateral	0			1	1	2	1	0	0	0	1	0	1	0	0	0
88	1			14.33				0	0	1	1	1	4	left posteroseptal	0			1	1	2	1	0	0	0	1	0	1	0	0	0
89	0			12.67				0	0	1	1	1	2	left anterolateral	0			1	1	2	1	0	0	0	1	0	1	0	0	0
90	0	2		17.05	55			0	0	1	1	0	11	Right anteroseptal	0			0	1	2	1	0	0	0	1	0	1	0	0	0
91	0			12.97	76			0	0	1	1	0	8	Right posterolateral	0			0	1	2	1	0	0	0	1	0	1	0	0	0
92	1	1		10.42	40.6	142		0	0	1	1	0	11	Right anteroseptal	0			0	1	2	1	0	0	0	1	0	1	0	0	0
93	0	3.6		18.83				0	0	1	1	0	6	Right posteroseptal	0			0	1	2	1	0	0	0	1	0	1	0	0	0
94	0	1.7		17.46	75	175		0	0	1	1	1	1	Left lateral	0			1	1	2	1	0	0	0	1	0	1	0	0	0
95	1			10.54				0	0	1	1	0	10	right anterolateral	0			0	1	2	1	0	0	0	1	0	1	0	0	0
96	0	4.5		14.31	57			0	0	1	1	0	6	Right posteroseptal	0			0	1	2	1	0	0	0	1	0	1	0	0	0
97	0	2.2		14	58.4	167.8	1.67	0	0	1	1	0	6	Right posteroseptal	0			0	1	1	1	0	0	0	1	1	0	0	0	0
98	1	2.5		16	107	165		1	TOF	1	1	0	9	Right lateral	0			0	1	1	1	0	0	0	1	1	0	0	0	0
99	0	6		17	58.5	182	1.76	0	0	1	1	1	1	Left lateral	0			2	1	1	1	0	0	0	1	1	0	0	0	0
100	1	6		13	72.5	164	1.82	0	0	1	1	1	3	Left posterolateral	0			1	1	4	2	0	0	0	1	1	0	0	0	0
101	0	9		16	88	171	2.01	0	0	1	1	1	3	left posterolateral	0			2	1	1	1	0	0	0	1	1	0	0	0	0
102	1	4.1		15	63.5	175	1.77	0	0	1	1	1	4	left posteroseptal	0			2	1	1	1	0	0	0	1	1	0	0	0	0
103	1	1.7		13.9	43			0	0	1	1	1	1	Left lateral	0			1	1	2	1	0	0	0	1	0	1	0	0	0
104	1	1.8		18.5	40	143	1.26	0	0	1	1	0	6	Right posteroseptal	0			0	1	2	1	0	0	0	1	0	1	0	0	0
105	1	0.5		19.2	51	161	1.52	0	0	1	1	0	5	Right midseptal	0			0	1	2	1	0	0	0	1	0	1	0	0	0
106	0	1		17.7988	125	168		0	0	1	1	0	6	Right posteroseptal	0			0	1	2	1	0	0	0	1	0	1	0	0	1
107	0	2		15.4	84	180.3		0	0	1	1	1	1	Left lateral	0			1	1	2	1	0	0	0	1	0	1	0	0	0
108	0	0.5		10.22	30			0	0	1	1	0	6	Right posteroseptal	0			0	1	2	1	0	0	0	1	0	1	0	0	1
109	0	1.1		13.69	45.4	154	1.4	0	0	1	1	1	1	Left lateral	0			1	1	2	1	0	0	0	0	0	0	0	0	0
110	0	1.1		8.2				0	0	1	1	0	10	Right anterolateral	0			0	1	2	1	0	0	0	0	0	0	0	0	0
111	1	0.9		14.31	35	145	1.2	0	0	1	1	0	6	Right posteroseptal	0			0	1	2	1	0	0	0	0	0	0	0	0	0
112	0	1.4		9.2	35	138.4	1.2	0	0	1	1	0	6	Right posteroseptal	0			0	1	2	1	0	0	0	0	0	0	0	0	0
113	1	1.4		15.8	54	157.5	1.5	0	0	1	1	1	3	Left posterolateral	0			1	1	2	1	0	0	0	0	0	0	0	0	0
114	0	4.5		9.47	33	134	1.11	0	0	1	1	1	1	Left lateral	0			1	1	2	1	0	0	0	0	0	0	0	0	0
115	0	2.2		15.08	55.3	162	1.45	0	0	1	1	0	10	Right anterolateral	0			0	1	2	1	0	0	0	0	0	0	0	0	0
116	0	3.5		11.85	45	153	1.4	0	0	1	1	1	2	Left anterolateral	0			1	1	2	1	0	0	0	0	0	0	0	0	0
117	0	0.5		13.25	81	167	1.9	0	0	1	1	0	11	Right anteroseptal	0			0	1	2	1	0	0	0	0	0	0	0	0	0
118	0	2		9.3	28	134		0	0	1	1	1	1	Left lateral	0			1	1	2	1	0	0	0	0	0	0	0	0	0
119	0	2.5		15.66	55.7	168	1.61	0	0	1	1	1	1	Left lateral	0			1	1	2	1	0	0	0	0	0	0	0	0	0
120	1							0	0	1	1	0	5	Right midseptal	0			0	1	2	1	0	0	0	0	0	0	0	0	1
121	0	3.9		14.92	54	173	1.64	0	0	1	1	1	1	Left lateral	0			1	1	2	1	0	0	0	0	0	0	0	0	1
122	0	0.5		15.39	68	152	1.65	0	0	1	1	0	9	Right lateral	0			0	1	2	1	0	0	0	0	0	0	0	0	0
123	0	2.5		8.96	47	141	1.33	0	0	1	1	1	1	Left lateral	0			1	1	2	1	0	0	0	0	0	0	0	0	0
124	1	4.3		11.41	62.8	150	1.58	0	0	1	1	1	3	Left posterolateral	0			1	1	2	1	0	0	0	0	0	0	0	0	0
125	0	2.5		8.96	47	141	1.33	0	0	1	1	1	1	Left lateral	0			1	1	2	1	0	0	0	0	0	0	0	0	0
126	0	1.3		10.84	34	142	1.2	0	0	1	1	1	2	Left anterolateral	0			1	1	2	1	0	0	0	0	0	0	0	0	0
127	0	0.8		16.22	57	167	1.64	0	0	1	1	0	11	Right anteroseptal	0			0	1	2	1	0	0	0	0	0	0	0	0	0
128	0			21				0	0	1	1	1	3	Left posterolateral	0			1	1	2	1	0	0	0	0	0	0	0	0	0
129	0	2.1		17.12	53	177	1.66	0	0	1	1	1	1	Left lateral	0			1	1	2	1	0	0	0	0	0	0	0	0	1
130	1	1.4		15.52	78.9	165.1	1.9	0	0	1	1	1	2	Left anterolateral	0			1	1	2	1	0	0	0	0	0	0	0	0	0
131	1	1.7		15.14	59.4	160	1.62	0	0	1	1	0	6	Right posteroseptal	0			0	1	2	1	0	0	0	0	0	0	0	0	0
132	0	1.1		8.59	27	127	0.98	0	0	1	1	1	1	Left lateral	0			1	1	2	1	0	0	0	0	0	0	0	0	0
133	1	0.6		9.49	34	128	1.1	0	0	1	1	1	3	Left posterolateral	0			1	1	2	1	0	0	0	0	0	0	0	0	0
134	1	0.6		15.56	56	167	1.6	0	0	1	1	0	11	Right anteroseptal	0			0	1	2	1	0	0	0	0	0	0	0	0	1
135	0	1.7		17.46	75	175		0	0	1	1	1	1	Left lateral	0			1	1	2	1	0	0	0	1	0	1	0	0	0
136	1	3.1		16.92	108.8	170	2.18	0	0	1	1	1	3	Left posterolateral	0			1	1	2	1	0	0	0	0	0	0	0	0	0
137	0	0.6		14.65	44	163	1.4	0	0	1	1	0	8	Right posterolateral	0			0	1	2	1	0	0	0	0	0	0	0	0	0
138	0	4.5		14.3	57			0	0	1	1	0	6	Right posteroseptal	0			0	1	2	1	0	0	0	0	0	0	0	0	0
139	0	2.3		17.15	61.2	170	1.71	0	0	1	1	1	3	Left posterolateral	0			1	1	2	1	0	0	0	0	0	0	0	0	1
140	0	4.4		18.99	119.3	188	2.44	0	0	1	1	1	3	Left posterolateral	0			1	1	2	1	0	0	0	0	0	0	0	0	0
141	0	11		15.6988	53.5	173	1.63	0	0	1	1	1	1	Left lateral	0			2	1	1	1	0	0	0	1	1	0	0	0	0
142	0	3.2		8.21355	29.5	125	1	0	0	1	1	0	11	Right anteroseptal	0			0	1	1	1	0	0	0	0	0	0	0	0	0
143	1	1.7		6.04517	21	116.5		0	0	1	1	1	1	Left lateral	0			2	1	3	1	0	0	0	0	0	0	0	0	1
144	1	3.7		6.81177	22	124	0.88	0	0	1	1	0	8	Right posterolateral	0			0	1	1	1	0	0	0	0	0	0	0	0	0

## Sheet: Sheet2
Vasquez
Bilal, Rija
