# Supplementary material for: Validation of a novel automated signal analysis tool for ablation of Wolff-Parkinson-White Syndrome
Source: PLoS One. 2019 Jun 26;14(6):e0217282. doi: 10.1371/journal.pone.0217282 (PMC6594583; doi:10.1371/journal.pone.0217282)
Supplement: S2 File — (XLS) [file pone.0217282.s002.xls]

## Sheet: Sheet1
Pt#	signal#	age	gender	successful_signal	unsuccessful_signal	hr	hf_integral_total	ms_between_HF_Rpeak	hfintegral_value	hf_amp	lf_integral_value	lf_amp	ms_between_HfandLF_peak	hf_ratio	ms_between_Lfpeak_Rpeak	hfint_hfration	correct_classification	timetoloss_rf	timetoloss_cryo	wt	ht	bsa	chd	chd_type	ablation_success	left_sided	location	specific_location	multipleap	location2	location2_specfic	transpetal	retrograde	transeptal_vs_retrograde (1TS, 2 Retro, 3=both)	rf	rf_type RF Type (, 0=None, 1=EPT, 2=Navistart/EZSteer, 3=Mariner, 4=Saphyre, 5=Other)	rf_cathtipsize RF cath tip size (1=4mm, 2=5mm, 3=8mm, 4=other)	cryo	cryot_size Cryo Type (0=none, 1=4mmtip, 2=6mmtip, 3=8mmtip)	irrigation	three_d	navix	carto	complications	recurrence	apacing
1	1	5.25667	1	1	0	113	13.25	42.97	7.38	1.14	9.21	0.65	39.9	0.56	3.07	4.11	1			18	109	0.74	0	0	1	0	6	Right posteroseptal	0			0	0	0	1	1	1	0	0	0	1	1	0	0	0	0
2	1	6.22861	1	1	0	111	16.65	104.35	12.38	0.45	21.87	0.52	59.33	0.74	45.01	9.2	1		15	19.3	113		0	0	1	0	6	Right posteroseptal	0			0	0	0	1	1	1	0	0	0	1	1	0	0	0	0
2	2	6.22861	1	0	1	105	25.55	89	21.83	1.53	15.5	0.47	58.31	0.85	30.69	18.65	0			19.3	113		0	0	1	0	6	Right posteroseptal	0			0	0	0	1	1	1	0	0	0	1	1	0	0	0	0
2	3	6.22861	1	0	1	105	25.63	108.44	20.34	1.32	13.23	0.31	57.29	0.85	51.15	17.51	0			19.3	113		0	0	1	0	6	Right posteroseptal	0			0	0	0	1	1	1	0	0	0	1	1	0	0	0	0
2	4	6.22861	1	0	1	110	8.3	125.83	4.67	0.31	13.29	0.32	70.59	0.56	55.24	2.62	1			19.3	113		0	0	1	0	6	Right posteroseptal	0			0	0	0	0	0	1	1	2	0	1	1	0	0	0	0
3	1	8.87064	0	0	1	75	9.52	159.59	4.56	0.34	4.28	0.15	74.68	0.48	84.91	2.19	1			28	134		0	0	1	0	13	RIGHT ATRIAL APPENDAGE	0			0	0	0	1	1	1	0	0	0	1	1	0	0	0	0
3	2	8.87064	0	0	1	77	14.81	134.01	12.55	0.67	11.22	0.35	66.49	0.85	67.52	10.64	0			28	134		0	0	1	0	13	RIGHT ATRIAL APPENDAGE	0			0	0	0	1	1	1	0	0	0	1	1	0	0	0	0
3	3	8.87064	0	0	1	75	18.94	152.43	6.87	1.21	5.62	0.3	94.12	0.36	58.31	2.49	1			28	134		0	0	1	0	13	RIGHT ATRIAL APPENDAGE	0			0	0	0	1	1	1	0	0	0	1	1	0	0	0	0
3	4	8.87064	0	0	1	68	4.14	121.74	2.43	0.13	5.37	0.13	47.06	0.59	74.68	1.42	1			28	134		0	0	1	0	13	RIGHT ATRIAL APPENDAGE	0			0	0	0	1	1	1	0	0	0	1	1	0	0	0	0
3	5	8.87064	0	0	1	71	9.15	151.4	4.39	0.38	4.68	0.13	75.7	0.48	75.7	2.1	1			28	134		0	0	1	0	13	RIGHT ATRIAL APPENDAGE	0			0	0	0	1	1	1	0	0	0	1	1	0	0	0	0
3	6	8.87064	0	0	1	73	3.98	120.71	3.13	0.17	6.77	0.17	52.17	0.79	68.54	2.46	1			28	134		0	0	1	0	13	RIGHT ATRIAL APPENDAGE	0			0	0	0	1	1	1	0	0	0	1	1	0	0	0	0
3	7	8.87064	0	0	1	74	4.25	156.52	3.53	0.11	4.26	0.08	81.84	0.83	74.68	2.94	1			28	134		0	0	1	0	13	RIGHT ATRIAL APPENDAGE	0			0	0	0	1	1	1	0	0	0	1	1	0	0	0	0
3	8	8.87064	0	0	1	64	9.66	146.29	5.58	0.5	4.29	0.12	90.02	0.58	56.26	3.22	0			28	134		0	0	1	0	13	RIGHT ATRIAL APPENDAGE	0			0	0	0	1	1	1	0	0	0	1	1	0	0	0	0
3	9	8.87064	0	0	1	77	6.89	136.06	3.97	0.25	3.05	0.1	81.84	0.58	54.22	2.29	1			28	134		0	0	1	0	13	RIGHT ATRIAL APPENDAGE	0			0	0	0	1	1	1	0	0	0	1	1	0	0	0	0
3	10	8.87064	0	0	1	80	4.75	107.41	3.44	0.28	7.01	0.19	38.87	0.72	68.54	2.49	1			28	134		0	0	1	0	13	RIGHT ATRIAL APPENDAGE	0			0	0	0	1	1	1	0	0	0	1	1	0	0	0	0
3	11	8.87064	0	0	1	78	10.69	152.43	3.49	0.79	3.74	0.22	85.93	0.33	66.49	1.14	1			28	134		0	0	1	0	13	RIGHT ATRIAL APPENDAGE	0			0	0	0	1	1	1	0	0	0	1	1	0	0	0	0
3	12	8.87064	0	0	1	80	5.09	103.32	3.09	0.16	4.33	0.11	34.78	0.61	68.54	1.87	1			28	134		0	0	1	0	13	RIGHT ATRIAL APPENDAGE	0			0	0	0	1	1	1	0	0	0	1	1	0	0	0	0
3	13	8.87064	0	0	1	106	5.19	144.24	3.74	0.13	4.48	0.08	66.49	0.72	77.75	2.69	1			28	134		0	0	1	0	13	RIGHT ATRIAL APPENDAGE	0			0	0	0	1	1	1	0	0	0	1	1	0	0	0	0
3	14	8.87064	0	0	1	98	6.06	139.13	3.7	0.21	4.26	0.09	72.63	0.61	66.49	2.25	1			28	134		0	0	1	0	13	RIGHT ATRIAL APPENDAGE	0			0	0	0	1	1	1	0	0	0	1	1	0	0	0	0
3	15	8.87064	0	0	1	90	5.47	125.83	3.26	0.16	5.31	0.13	49.1	0.6	76.72	1.94	1			28	134		0	0	1	0	13	RIGHT ATRIAL APPENDAGE	0			0	0	0	1	1	1	0	0	0	1	1	0	0	0	0
3	16	8.87064	0	0	1	93	28.06	119.69	25.51	1.35	24.75	0.68	37.85	0.9	81.84	23.2	0			28	134		0	0	1	0	13	RIGHT ATRIAL APPENDAGE	0			0	0	0	1	1	1	0	0	0	1	1	0	0	0	0
3	17	8.87064	0	0	1	91	5.94	129.92	2.17	0.3	4.37	0.1	46.03	0.37	83.89	0.79	1			28	134		0	0	1	0	13	RIGHT ATRIAL APPENDAGE	0			0	0	0	1	1	1	0	0	0	1	1	0	0	0	0
3	18	8.87064	0	0	1	92	5.88	129.92	2.1	0.48	4.52	0.12	48.08	0.36	81.84	0.75	1			28	134		0	0	1	0	13	RIGHT ATRIAL APPENDAGE	0			0	0	0	1	1	1	0	0	0	1	1	0	0	0	0
3	19	8.87064	0	0	1	97	6.35	119.69	3.96	0.16	4	0.1	50.13	0.62	69.56	2.47	1			28	134		0	0	1	0	13	RIGHT ATRIAL APPENDAGE	0			0	0	0	1	1	1	0	0	0	1	1	0	0	0	0
3	20	8.87064	0	0	1	108	6.01	144.24	2.56	0.41	2.8	0.08	73.66	0.42	70.59	1.09	1			28	134		0	0	1	0	13	RIGHT ATRIAL APPENDAGE	0			0	0	0	1	1	1	0	0	0	1	1	0	0	0	0
3	21	8.87064	0	0	1	95	10.37	139.13	5.55	0.53	7.2	0.16	64.45	0.54	74.68	2.97	1			28	134		0	0	1	0	13	RIGHT ATRIAL APPENDAGE	0			0	0	0	1	1	1	0	0	0	1	1	0	0	0	0
3	22	8.87064	0	0	1	97	6.04	144.24	3.55	0.21	4.78	0.11	69.56	0.59	74.68	2.09	1			28	134		0	0	1	0	13	RIGHT ATRIAL APPENDAGE	0			0	0	0	1	1	1	0	0	0	1	1	0	0	0	0
3	23	8.87064	0	0	1	95	7.97	129.92	2.16	0.66	4.42	0.09	48.08	0.27	81.84	0.59	1			28	134		0	0	1	0	13	RIGHT ATRIAL APPENDAGE	0			0	0	0	1	1	1	0	0	0	1	1	0	0	0	0
4	1	5.66188	0	1	0	99	13.61	143.22	10.73	0.53	19.15	0.41	70.59	0.79	72.63	8.46	1	7.6		23	120	0.87	0	0	1	1	1	Left lateral	0			1	0	1	1	1	1	0	0	0	1	1	0	0	0	0
5	1	13.8973	0	1	0	70	9.88	129.92	6.43	0.44	8.65	0.2	65.47	0.65	64.45	4.18	1	12.6		47	174	1.49	0	0	1	0	6	Right posteroseptal	0			0	0	0	1	1	1	0	0	0	1	1	0	0	0	0
5	2	13.8973	0	0	1	72	27.31	141.17	18.65	1.17	14.19	0.38	64.45	0.68	76.62	12.73	0			47	174	1.49	0	0	1	0	6	Right posteroseptal	0			0	0	0	1	1	1	0	0	0	1	1	0	0	0	0
5	3	13.8973	0	0	1	71	22.8	138.1	15.36	0.65	15.46	0.46	64.45	0.67	73.66	10.34	0			47	174	1.49	0	0	1	0	6	Right posteroseptal	0			0	0	0	1	1	1	0	0	0	1	1	0	0	0	0
5	4	13.8973	0	0	1	72	39.4	137.08	30.6	1.53	20.26	0.63	83.89	0.78	53.2	23.76	0			47	174	1.49	0	0	1	0	6	Right posteroseptal	0			0	0	0	1	1	1	0	0	0	1	1	0	0	0	0
6	1	14.6037	1	1	0	50	6.82	155.5	5.52	0.3	5.73	0.18	51.15	0.81	104.35	4.47	1	4.9		76.4	171		0	0	1	0	9	Right lateral	0			0	0	0	1	1	1	0	0	0	1	1	0	0	0	0
7	1	9.82341	1	1	0	113	14.98	98.21	10.62	0.6	22.58	0.63	57.29	0.71	40.92	7.52	1	7		24.8	127.7	0.93	0	0	1	1	3	Left postero-lateral	0			1	0	1	1	3	1	0	0	0	1	1	0	0	0	0
8	1	10.4203	0	1	0	66	17.74	169.82	10.64	0.68	19.61	0.47	70.59	0.6	99.23	6.23	1	2.6		53	143	1.47	0	0	1	1	2	Left anterolateral	0			1	0	1	1	3	1	0	0	0	1	1	0	0	0	0
9	1	8.35044	0	1	0	72	15.85	108.44	13.28	0.91	23.39	0.71	45.01	0.84	63.43	11.13	1	3.6		29.5	132	1.04	0	0	1	1	1	Left lateral	0			1	0	1	1	1	1	0	0	0	1	1	0	0	0	0
10	1	14.6502	1	1	0	67	20.1	124.81	13.04	0.64	24.21	0.56	68.54	0.65	58.26	8.45	1	7.5		61.7	150	1.62	0	0	1	0	6	Right posteroseptal	0			0	0	0	1	1	1	0	0	0	1	1	0	0	0	0
11	1	16.1232	0	1	0	54	11.68	148.33	7.36	0.36	20.2	0.5	87.98	0.63	60.36	4.64	1	7.4		56.7	166	1.63	0	0	1	1	4	Left posteroseptal	0			1	0	1	1	3	1	0	0	0	1	1	0	0	0	0
12	1	11.1239	1	0	1	120	8.05	95.14	4.69	0.42	9.91	0.27	47.06	0.58	48.08	2.73	1			36.2	143		0	0	0	0	5	Right midseptal	0			0	0	0	1	1	1	0	0	0	1	1	0	0	0	0
12	2	11.1239	1	0	1	132	6.3	86.95	4.47	0.28	7.04	0.27	13.3	0.71	73.66	3.16	0			36.2	143		0	0	0	0	5	Right midseptal	0			0	0	0	0	0	1	1	1	0	1	1	0	0	0	0
12	3	11.1239	1	0	1	130	6.57	86.95	5.13	0.28	6.35	0.24	15.34	0.78	71.61	4	0			36.2	143		0	0	0	0	5	Right midseptal	0			0	0	0	0	0	1	1	1	0	1	1	0	0	0	0
12	4	11.1239	1	0	1	130	5.1	114.58	3.96	0.17	7.66	0.22	38.87	0.78	75.7	3.08	1			36.2	143		0	0	0	0	5	Right midseptal	0			0	0	0	0	0	1	1	1	0	1	1	0	0	0	0
12	5	11.1239	1	0	1	130	5.04	83.89	3.54	0.2	5.61	0.24	11.25	0.7	72.63	2.49	1			36.2	143		0	0	0	0	5	Right midseptal	0			0	0	0	0	0	1	1	1	0	1	1	0	0	0	0
12	6	11.1239	1	0	1	130	5.3	125.83	4.01	0.18	7.25	0.15	56.26	0.76	69.56	3.03	1			36.2	143		0	0	0	0	5	Right midseptal	0			0	0	0	0	0	1	1	1	0	1	1	0	0	0	0
12	7	11.1239	1	0	1	130	13.4	106.39	3.91	1.06	3.46	0.09	56.26	0.3	50.13	1.16	1			36.2	143		0	0	0	0	5	Right midseptal	0			0	0	0	0	0	1	1	1	0	1	1	0	0	0	0
13	1	14.5106	0	1	0	86	19.66	219.94	6.41	1.06	16.87	0.46	161.63	0.33	58.31	2.09	0	7.2		66.2	161.8		0	0	1	1	2	Left anterolateral	0			1	0	3	1	3	1	0	0	0	1	1	0	0	0	0
13	2	14.5106	0	0	1	65	5.01	151.4	2.6	0.18	8.58	0.19	93.09	0.52	58.31	1.34	1			66.2	161.8		0	0	1	1	2	Left anterolateral	0			1	0	3	1	3	1	0	0	0	1	1	0	0	0	0
13	3	14.5106	0	0	1	57	15.82	137.08	6.57	0.72	10.82	0.28	72.63	0.42	64.45	2.73	1			66.2	161.8		0	0	1	1	2	Left anterolateral	0			1	0	3	1	3	1	0	0	0	1	1	0	0	0	0
13	4	14.5106	0	0	1	46	12.59	150.38	3.75	0.95	11.28	0.19	78.77	0.3	71.61	1.11	1			66.2	161.8		0	0	1	1	2	Left anterolateral	0			1	0	3	1	3	1	0	0	0	1	1	0	0	0	0
13	5	14.5106	0	0	1	69	12.83	162.66	3.78	0.78	12.67	0.21	93.09	0.29	69.56	1.11	1			66.2	161.8		0	0	1	1	2	Left anterolateral	0			1	0	3	1	3	1	0	0	0	1	1	0	0	0	0
13	6	14.5106	0	0	1	64	10.65	128.9	4.87	0.55	13.49	0.27	57.29	0.46	71.61	2.22	1			66.2	161.8		0	0	1	1	2	Left anterolateral	0			1	0	3	1	3	1	0	0	0	1	1	0	0	0	0
13	7	14.5106	0	0	1	72	6.56	139.13	4.32	0.27	9.74	0.25	58.31	0.66	80.82	2.56	1			66.2	161.8		0	0	1	1	2	Left anterolateral	0			1	0	3	1	3	1	0	0	0	1	1	0	0	0	0
13	8	14.5106	0	0	1	75	16.1	132.99	6.6	0.95	14.56	0.3	48.08	0.41	84.91	2.71	1			66.2	161.8		0	0	1	1	2	Left anterolateral	0			0	1	3	1	3	1	0	0	0	1	1	0	0	0	0
13	9	14.5106	0	0	1	72	9.59	142.2	5.33	0.41	8.97	0.22	60.36	0.56	81.84	2.97	1			66.2	161.8		0	0	1	1	2	Left anterolateral	0			0	1	3	1	3	1	0	0	0	1	1	0	0	0	0
13	10	14.5106	0	0	1	83	10.14	122.76	8.47	0.28	16.31	0.46	62.4	0.84	60.36	7.08	0			66.2	161.8		0	0	1	1	2	Left anterolateral	0			0	1	3	1	3	1	0	0	0	1	1	0	0	0	0
13	11	14.5106	0	0	1	87	10.69	142.2	7.85	0.36	10.12	0.29	91.05	0.73	51.15	5.76	0			66.2	161.8		0	0	1	1	2	Left anterolateral	0			0	1	3	1	3	1	0	0	0	1	1	0	0	0	0
14	1	11.729	1	1	0	83	5.73	117.64	4.54	0.15	9.7	0.24	74.68	0.79	42.97	3.61	1	4.9		47	141		0	0	1	1	1	Left lateral	0			1	0	1	1	3	1	0	0	0	1	1	0	0	0	0
15	1	15.6988	0	1	0	104	9.96	126.85	8.83	0.36	20.34	0.65	53.2	0.89	73.66	7.83	1	11		53.5	173	1.63	0	0	1	1	1	Left lateral	0			0	1	2	1	1	1	0	0	0	1	1	0	0	0	0
15	2	15.6988	0	0	1	99	10.63	141.17	4.38	0.38	3.56	0.2	33.76	0.41	107.41	1.81	1			53.5	173	1.63	0	0	1	1	1	Left lateral	0			0	1	2	1	1	1	0	0	0	1	1	0	0	0	0
15	3	15.6988	0	0	1	100	30.24	73.66	28.95	1.73	25.24	0.83	33.76	0.96	39.9	27.71	0			53.5	173	1.63	0	0	1	1	1	Left lateral	0			0	1	2	1	1	1	0	0	0	1	1	0	0	0	0
15	4	15.6988	0	0	1	95	6.69	47.06	3.94	0.84	2.83	0.35	61.38	0.51	-14.32	1.97	1			53.5	173	1.63	0	0	1	1	1	Left lateral	0			0	1	2	1	1	1	0	0	0	1	1	0	0	0	0
16	1	12.4846	0	1	0	75	14.84	146.29	8.99	0.51	15.57	0.37	86.95	0.61	59.33	5.44	1			37.2	139	1.2	1	d-TGA s/p ASO	1	1	1	Left lateral	0			0	1	2	1	1	1	0	0	0	1	1	0	0	0	0
17	1	9.18001	0	1	0	87	12.42	140.15	8.81	0.48	22.06	0.46	69.56	0.71	70.59	6.25	1			41.5	135.5		0	0	1	0	6	Right posteroseptal	0			0	0	0	1	1	1	0	0	0	0	0	0	0	0	0
17	2	9.18001	0	0	1	87	17.79	118.67	15.5	0.73	17.26	0.54	55.24	0.87	63.43	13.51	0			41.5	135.5		0	0	1	0	6	Right posteroseptal	0			0	0	0	1	1	1	0	0	0	0	0	0	0	0	0
18	1	13.2101	0	1	0	63	6.33	106.39	4.68	0.22	8.32	0.25	59.33	0.74	47.06	3.46	1	3.2		57.8	167		0	0	1	0	6	Right posteroseptal	0			0	0	0	1	3	1	0	0	0	0	0	0	0	1	0
19	1	13.3771	0	1	0	77	13.3	144.24	6.79	0.38	11.03	0.27	69.56	0.51	74.68	3.49	1	1.8		63	167.5		0	0	1	0	6	Right posteroseptal	0			0	0	0	1	3	1	0	0	0	0	0	0	0	0	0
20	1	5.19097	0	0	1	96	4.99	122.76	3.5	0.12	7.03	0.21	53.2	0.73	65.47	2.56	1			19.328	111.2		0	0	0	0	9	Right lateral	0			0	0	0	1	1	1	0	0	0	0	0	0	0	0	0
20	2	5.19097	0	0	1	93	4.7	91.05	3.37	0.24	4.9	0.17	28.54	0.72	62.4	2.42	1			19.328	111.2		0	0	0	0	9	Right lateral	0			0	0	0	1	1	1	0	0	0	0	0	0	0	0	0
20	3	5.19097	0	0	1	95	11.47	122.76	3.15	1.57	4.74	0.12	48.08	0.27	74.68	0.87	1			19.328	111.2		0	0	0	0	9	Right lateral	0			0	0	0	1	1	1	0	0	0	0	0	0	0	0	0
20	4	5.19097	0	0	1	90	4.2	120.71	3.04	0.09	2.98	0.07	54.22	0.72	66.49	2.2	1			19.328	111.2		0	0	0	0	9	Right lateral	0			0	0	0	1	1	1	0	0	0	0	0	0	0	0	0
20	5	5.19097	0	0	1	87	3.83	90.02	2.18	0.1	1.9	0.07	30.69	0.57	59.33	1.24	1			19.328	111.2		0	0	0	0	9	Right lateral	0			0	0	0	1	1	1	0	0	0	0	0	0	0	0	0
20	6	5.19097	0	0	1	93	4.19	112.53	3.52	0.12	2.33	0.06	54.22	0.84	58.31	2.96	1			19.328	111.2		0	0	0	0	9	Right lateral	0			0	0	0	1	1	1	0	0	0	0	0	0	0	0	0
20	7	5.19097	0	0	1	90	8.19	156.52	3.01	0.4	4.41	0.13	84.91	0.37	71.61	1.11	1			19.328	111.2		0	0	0	0	9	Right lateral	0			0	0	0	1	1	1	0	0	0	0	0	0	0	0	0
20	8	5.19097	0	0	1	89	3.54	103.32	2.51	0.13	2.46	0.08	30.69	0.71	72.63	1.78	1			19.328	111.2		0	0	0	0	9	Right lateral	0			0	0	0	1	1	1	0	0	0	0	0	0	0	0	0
20	9	5.19097	0	0	1	82	6	132.99	4.95	0.2	4.84	0.13	60.36	0.83	72.63	4.09	0			19.328	111.2		0	0	0	0	9	Right lateral	0			0	0	0	1	1	1	0	0	0	0	0	0	0	0	0
20	10	5.19097	0	0	1	94	3.21	126.85	1.99	0.09	2.85	0.06	53.2	0.62	73.66	1.23	1			19.328	111.2		0	0	0	0	9	Right lateral	0			0	0	0	1	1	1	0	0	0	0	0	0	0	0	0
20	11	5.19097	0	0	1	94	3.94	129.92	2.64	0.12	2.85	0.06	63.43	0.67	66.49	1.77	1			19.328	111.2		0	0	0	0	9	Right lateral	0			0	0	0	1	1	1	0	0	0	0	0	0	0	0	0
20	12	5.19097	0	0	1	94	4	130.94	2.68	0.08	4.51	0.1	56.26	0.67	74.68	1.79	1			19.328	111.2		0	0	0	0	9	Right lateral	0			0	0	0	1	1	1	0	0	0	0	0	0	0	0	0
20	13	5.19097	0	0	1	75	5.43	127.87	4.2	0.23	4.55	0.1	51.15	0.77	76.72	3.25	0			19.328	111.2		0	0	0	0	9	Right lateral	0			0	0	0	1	1	1	0	0	0	0	0	0	0	0	0
20	14	5.19097	0	0	1	93	7.88	99.23	5.02	0.31	7	0.26	20.46	0.64	78.77	3.2	0			19.328	111.2		0	0	0	0	9	Right lateral	0			0	0	0	1	1	1	0	0	0	0	0	0	0	0	0
20	15	5.19097	0	0	1	97	3.99	114.58	2.57	0.13	2.62	0.15	35.8	0.64	78.77	1.65	1			19.328	111.2		0	0	0	0	9	Right lateral	0			0	0	0	1	1	1	0	0	0	0	0	0	0	0	0
20	16	5.19097	0	0	1	99	4.58	113.55	3.38	0.16	4.77	0.23	35.8	0.74	77.75	2.49	1			19.328	111.2		0	0	0	0	9	Right lateral	0			0	0	0	1	1	1	0	0	0	0	0	0	0	0	0
21	1	11.499	1	1	0	78	20.7	151.4	16.25	0.76	20.14	0.35	62.4	0.79	89	12.76	1	6.4		44.4	152	1.38	0	0	1	0	6	Right posteroseptal	0			0	0	0	1	1	1	0	0	0	0	1	0	0	0	0
21	2	11.499	1	0	1	81	18.81	168.79	7.86	0.99	13.28	0.28	86.95	0.42	81.84	3.28	0			44.4	152	1.38	0	0	1	0	6	Right posteroseptal	0			0	0	0	1	1	1	0	0	0	0	1	0	0	0	0
21	3	11.499	1	0	1	78	18.67	152.43	13.93	0.64	19.83	0.37	65.47	0.75	86.95	10.39	0			44.4	152	1.38	0	0	1	0	6	Right posteroseptal	0			0	0	0	1	1	1	0	0	0	0	1	0	0	0	0
22	1	8.21355	0	1	0	113	68.98	141.17	40.47	2.85	55.93	2.1	39.9	0.59	101.28	23.74	1	3.2		29.5	125	1	0	0	1	0	11	Right anteroseptal	0			0	0	0	1	1	1	0	0	0	0	0	0	0	0	0
22	2	8.21355	0	0	1	110	50.29	150.38	27.44	1.69	98.65	1.9	74.68	0.55	75.7	14.97	0			29.5	125	1	0	0	1	0	11	Right anteroseptal	0			0	0	0	1	1	1	0	0	0	0	0	0	0	0	0
23	1	6.04517	1	1	0	81	124.61	92.07	75.45	4.85	30.21	1.91	78.77	0.61	13.3	45.69	1	1.7		21	116.5		0	0	1	1	1	Left lateral	0			0	1	2	1	3	1	0	0	0	0	0	0	0	0	0
24	1	11.1869	0	1	0	73	15.78	86.95	13.99	0.95	23.68	0.78	29.67	0.89	57.29	12.4	1	4.6		41.8	141.5		0	0	1	1	3	Left postero-lateral	0			0	1	2	1	1	1	0	0	0	1	1	0	0	0	0
25	1	10.7543	0	1	0	118	21.65	97.18	19.4	0.91	25.21	0.79	61.38	0.9	35.8	17.39	1	4.5		37.5	137.5	1.2	1	LPA stensosis, LPA stent	1	1	3	Left postero-lateral	0			0	1	2	1	1	1	0	0	0	1	1	0	0	0	0
26	1	9.24025	0	1	0	104	17.38	110.48	8.89	1.01	15.97	0.37	53.2	0.51	57.29	4.54	1	4.5		48	140		0	0	1	1	1	Left lateral	0			1	0	1	1	4	2	0	0	0	1	1	0	0	0	0
27	1	10.9185	0	1	0	80	26.16	103.32	20.99	1.19	21.22	0.72	27.62	0.92	75.7	22	1	5.4		36.9	133.7	1.15	0	0	1	1	1	Left lateral	0			0	1	2	1	1	1	0	0	0	1	1	0	0	0	0
28	1	10.2533	0	1	0	77	5.27	60.36	4.34	0.37	2.97	0.29	62.4	0.82	-2.05	3.58	1	5		62.6	139	0.84	0	0	1	0	6	Right posteroseptal	0			0	0	0	1	1	1	0	0	0	0	0	0	0	0	0
28	2	10.25	0	0	1	80	5.15	43.99	3.78	0.37	2.26	0.26	51.15	0.73	-7.16	2.45	1			62.6	139	0.84	0	0	1	0	6	Right posteroseptal	0			0	0	0	1	1	1	0	0	0	0	0	0	0	0	0
29	1	8.15606	1	1	0	123	4.68	141.17	3.06	0.19	3.8	0.1	43.99	0.65	97.18	2	0	5.4		21	120	0.84	0	0	1	0	10	Right anterolateral	0			0	0	0	1	1	1	0	0	0	0	0	0	0	1	0
29	2	8.15606	1	0	1	118	9.27	96.16	4.86	0.2	6.2	0.025	26.6	0.52	69.56	2.55	1			21	120	0.84	0	0	1	0	10	Right anterolateral	0			0	0	0	1	1	1	0	0	0	0	0	0	0	1	0
29	3	8.15606	1	0	1	118	6.82	121.74	3.75	0.23	5.48	0.16	48.08	0.55	73.66	2.06	1			21	120	0.84	0	0	1	0	10	Right anterolateral	0			0	0	0	1	1	1	0	0	0	0	0	0	0	1	0
29	4	8.15606	1	0	1	122	10.26	107.41	7.67	0.36	10.85	0.43	26.6	0.75	80.82	5.74	0			21	120	0.84	0	0	1	0	10	Right anterolateral	0			0	0	0	1	1	1	0	0	0	0	0	0	0	1	0
30	1	16.4517	0	1	0	68	48.14	117.64	32.63	2.4	35.14	1.67	36.83	0.68	80.82	22.12	1	14		59.2	165	1.65	0	0	1	0	8	Right posterolateral	0			0	0	0	1	1	1	0	0	0	0	0	0	0	0	0
30	2	16.4517	0	0	1	69	81.99	140.15	27.98	8.69	72.84	2.43	58.31	0.34	81.84	9.55	0			59.2	165	1.65	0	0	1	0	8	Right posterolateral	0			0	0	0	1	1	1	0	0	0	0	0	0	0	0	0
31	1	13.4237	0	1	0	69	22.52	102.3	10.27	1.27	28.25	0.72	57.29	0.46	45.01	4.68	1			50.8	146		0	0	1	0	6	Right posteroseptal	0			0	0	0	1	1	1	0	0	0	0	0	0	0	0	0
31	2	13.4237	0	0	1	78	18.16	104.35	9.96	0.94	9.66	0.27	59.33	0.55	45.01	5.46	0			50.8	146		0	0	1	0	6	Right posteroseptal	0			0	0	0	1	1	1	0	0	0	0	0	0	0	0	0
31	3	13.4237	0	0	1	79	29.68	102.3	9.06	1.98	14.1	0.36	58.31	0.31	43.99	2.77	1			50.8	146		0	0	1	0	6	Right posteroseptal	0			0	0	0	1	1	1	0	0	0	0	0	0	0	0	0
32	1	6.81177	1	1	0	129	41.22	64.45	32.48	2.04	32.68	2	38.87	0.79	25.57	25.6	1	3.7		22	124	0.88	0	0	1	0	8	Right posterolateral	0			0	0	0	1	1	1	0	0	0	0	0	0	0	0	0
33	1	3.83025	0	1	0	112	11.54	140.15	8.22	0.52	7.65	0.18	55.24	0.71	84.91	5.86	1	6.7		13.6	91.9		1	Ebstein's	1	0	8	Right posterolateral	0			0	0	0	1	3	1	0	0	0	1	1	0	0	0	0
34	1	5.3963	0	1	0	81	19.43	135.04	13.89	1.75	6.81	0.23	43.99	0.71	91.05	9.93	1	2		21.3	113	0.81	0	0	1	0	9	Right lateral	0			0	0	0	1	3	1	0	0	0	1	1	0	0	0	1
34	2	5.3963	0	0	1	79	18.19	131.97	5.98	1.42	7.7	0.23	55.24	0.33	76.72	1.96	1			21.3	113	0.81	0	0	1	0	9	Right lateral	0			0	0	0	1	3	1	0	0	0	1	1	0	0	0	1
34	3	5.3963	0	0	1	100	3.62	125.83	2.86	0.17	4.37	0.12	62.4	0.79	63.43	2.27	1			21.3	113	0.81	0	0	1	0	9	Right lateral	0			0	0	0	1	3	1	0	0	0	1	1	0	0	0	1
35	1	16.1342	0	1	0	93	18.88	112.53	8.14	1.53	11.02	0.36	50.13	0.43	62.4	3.51	1	2		68	174.5	1.83	0	0	1	0	6	Right postero-septal	0			0	0	0	1	1	1	0	0	0	1	1	0	0	0	0
36	1	7.58658	0	1	0	52	11.49	138.1	7.05	0.59	8.63	0.22	51.15	0.61	86.95	4.33	1	1.4		45.8			0	0	1	0	9	Right lateral	0			0	0	0	1	1	1	0	0	0	0	0	0	0	0	0
37	1	8.43532	0	1	0	63	43.27	105.37	40.67	1.81	40.21	1.1	36.83	0.94	68.54	38.23	1	2		27.8	132	1.02	0	0	1	1	1	Left lateral	0			0	1	2	1	1	1	0	0	0	0	0	0	0	0	0
38	1	13.2156	0	1	0	79	21.12	162.66	13.51	1.99	10.53	0.28	80.82	0.64	81.84	8.64	1	2.4		70	172	1.83	0	0	1	0	8	Right posterolateral	0			0	0	0	1	1	1	0	0	0	0	0	0	0	0	0
38	1	13.2156	0	0	1	71	24.49	127.87	12.67	1.51	21.95	0.56	52.17	0.52	75.7	6.56	0			70	172	1.83	0	0	1	0	8	Right posterolateral	0			0	0	0	1	1	1	0	0	0	0	0	0	0	0	0
39	1	17.2758	1	1	0	76	11.25	107.41	9.32	0.66	21.82	0.55	35.8	0.83	71.61	7.72	1	1.6		65	182	1.9	0	0	1	1	1	Left lateral	0			0	1	2	1	1	1	0	0	0	0	0	0	0	0	0
39	2	17.2758	1	0	1	74	10.71	84.91	8.53	0.41	8.9	0.32	29.67	0.8	55.24	6.79	0			65	182	1.9	0	0	1	1	1	Left lateral	0			0	1	2	1	1	1	0	0	0	0	0	0	0	0	0
40	1	15.3374	1	1	0	59	45.73	106.39	38.89	2.07	119.89	3.28	50.13	0.85	56.26	33.07	1	4.5		45	159		0	0	1	1	1	Left lateral	0			0	1	2	1	1	1	0	0	0	0	0	0	0	0	0
40	2	15.3374	1	0	1	51	131.63	102.3	75.19	10.65	76.73	2.79	40.92	0.57	61.38	42.95	0			45	159		0	0	1	1	1	Left lateral	0			0	1	2	1	1	1	0	0	0	0	0	0	0	0	0
41	1	11.8522	0	1	0	74	13.83	118.67	11.65	0.91	11.58	0.26	46.03	0.84	72.63	9.8	1	6		52	155	1.49	0	0	1	1	1	Left lateral	0			0	1	2	1	1	1	0	0	0	0	0	0	0	0	0
42	1	14.4038	0	1	0	71	22.44	158.56	9.62	1.18	23.96	0.5	69.56	0.43	89	4.12	1	3		50	165	1.53	0	0	1	0	6	Right posteroseptal	0			0	0	0	1	1	1	0	0	0	1	1	0	0	0	0
43	1	19.6934	1	1	0	90	14.6	106.39	11.91	0.65	7.56	0.24	41.94	0.82	64.45	9.71	1	5.4		51.9	152	1.47	0	0	1	1	2	Left anterolateral	0			0	1	2	1	1	1	0	0	0	1	1	0	0	0	0
43	2	19.6934	1	1	0	93	24.17	94.12	21.11	1.22	24.66	0.79	33.76	0.87	60.36	18.44	0			51.9	152	1.47	0	0	1	1	2	Left anterolateral	0			0	1	2	1	1	1	0	0	0	1	1	0	0	0	0
44	1	10.1273	0	1	0	74	11.83	131.97	8.15	0.27	10.51	0.26	68.54	0.69	63.43	5.62	1		16	32.8	140	1.14	0	0	1	1	5	Right midseptal	0			0	0	0	0	0	0	1	2	0	1	1	0	0	1	0
45	1	13.9439	1	1	0	78	10.45	159.59	6.33	0.34	6.19	0.15	48.08	0.61	111.51	3.83	1	3.5		74.2	165	1.82	0	0	1	0	10	Right anterolateral	0			0	0	0	1	4	2	1	2	0	1	1	0	0	0	0
46	1	17.8289	0	0	1	55	21.16	164.7	6.21	1.36	17.2	0.42	76.72	0.29	87.98	1.82	1			66.4	173	1.79	0	0	0	0	6	Right posteroseptal	0			0	0	0	1	0	1	0	0	0	0	0	0	0	0	0
46	2	17.8289	0	0	1	75	9.04	143.22	5.16	0.41	19.06	0.44	68.54	0.57	74.68	2.94	1			66.4	173	1.79	0	0	0	0	6	Right posteroseptal	0			0	0	0	1	0	1	0	0	0	0	0	0	0	0	0
47	1	17.7385	0	1	0	62	26.07	122.76	23.68	1.32	11.81	0.33	37.85	0.91	84.91	21.51	1	3		50	158	1.49	0	0	1	1	1	Left lateral	0			0	1	2	1	1	1	0	0	0	0	0	0	0	0	0
48	1	11.551	0	1	0	90	10.54	107.41	8.95	0.57	4.78	0.27	24.55	0.85	82.86	7.61	1	4.1		37.6	155	1.3	0	0	1	1	1	Left lateral	0			0	1	2	1	1	1	0	0	0	0	0	0	0	0	0
48	2	11.551	0	0	1	83	9.58	131.97	4.52	0.74	7.88	0.18	53.2	0.47	78.77	2.13	1			37.6	155	1.3	0	0	1	1	1	Left lateral	0			0	1	2	1	1	1	0	0	0	0	0	0	0	0	0
48	3	11.551	0	0	1	84	4.75	130.94	3.82	0.13	5.78	0.15	53.2	0.8	77.75	3.07	1			37.6	155	1.3	0	0	1	1	1	Left lateral	0			0	1	2	1	1	1	0	0	0	0	0	0	0	0	0
48	4	11.551	0	0	1	86	16.05	135.04	12.12	0.72	12.17	0.31	51.15	0.76	83.89	9.15	0			37.6	155	1.3	0	0	1	1	1	Left lateral	0			0	1	2	1	1	1	0	0	0	0	0	0	0	0	0
48	5	11.551	0	0	1	83	3.8	166.75	2.19	0.11	1.86	0.08	38.87	0.58	127.87	1.26	1			37.6	155	1.3	0	0	1	1	1	Left lateral	0			0	1	2	1	1	1	0	0	0	0	0	0	0	0	0
48	6	11.551	0	0	1	87	4.53	127.87	2.98	0.15	6.12	0.18	83.89	0.66	43.99	1.96	1			37.6	155	1.3	0	0	1	1	1	Left lateral	0			0	1	2	1	1	1	0	0	0	0	0	0	0	0	0
48	7	11.551	0	0	1	99	15.67	136.06	5.27	0.64	6.83	0.24	111.51	0.34	24.55	1.77	1			37.6	155	1.3	0	0	1	1	1	Left lateral	0			0	1	2	1	1	1	0	0	0	0	0	0	0	0	0
48	8	11.551	0	0	1	84	7.91	175.96	2.85	0.31	3.53	0.25	171.85	0.36	4.09	1.03	1			37.6	155	1.3	0	0	1	1	1	Left lateral	0			0	1	2	1	1	1	0	0	0	0	0	0	0	0	0
48	9	11.551	0	0	1	87	18.19	62.4	16.96	1.03	12.2	0.43	32.74	0.93	29.67	15.81	0			37.6	155	1.3	0	0	1	1	1	Left lateral	0			0	1	2	1	1	1	0	0	0	0	0	0	0	0	0
48	10	11.551	0	0	1	86	3.83	125.83	2.79	0.09	3	0.07	76.72	0.73	49.1	2.04	1			37.6	155	1.3	0	0	1	1	1	Left lateral	0			0	1	2	1	1	1	0	0	0	0	0	0	0	0	0
48	11	11.551	0	0	1	89	4.68	212.78	0.58	0.1	1.86	0.18	45.01	0.12	167.77	0.08	1			37.6	155	1.3	0	0	1	1	1	Left lateral	0			0	1	2	1	1	1	0	0	0	0	0	0	0	0	0
49	1	16.7036	1	1	0	86	26.05	151.4	12.53	1.1	12.92	0.49	34.78	0.48	116.62	6.02	1	9.3		72	172	1.85	0	0	1	1	1	Left lateral	0			0	1	2	1	1	1	0	0	0	0	0	0	0	0	0
50	1	9.44832	1	1	0	78	11.46	105.37	7.37	0.44	14.77	0.34	59.33	0.64	46.03	4.74	1	6.3		31	131	1.1	0	0	1	1	1	Left lateral	0			0	1	2	1	1	1	0	0	0	0	0	0	0	0	0
50	2	9.44832	1	0	1	81	20.19	168.79	9.43	1.21	15.63	0.34	119.69	0.47	49.1	4.4	0			31	131	1.1	0	0	1	1	1	Left lateral	0			0	1	2	1	1	1	0	0	0	0	0	0	0	0	0
51	1	16.6954	1	1	0	75	19.33	170.84	10.58	1.13	12.24	0.38	51.15	0.55	119.69	5.8	1	4.3		58.2			0	0	1	0	8	Right posterolateral	0			0	0	0	1	1	1	0	0	0	0	0	0	0	0	0
51	2	16.6954	1	0	1	88	6.43	137.08	3.96	0.2	8.89	0.26	36.83	0.62	100.25	2.44	1			58.2			0	0	1	0	8	Right posterolateral	0			0	0	0	1	1	1	0	0	0	0	0	0	0	0	0
51	3	16.6954	1	0	1	89	5.79	165.73	2.59	0.11	8.99	0.2	57.29	0.45	108.44	1.15	1			58.2			0	0	1	0	8	Right posterolateral	0			0	0	0	1	1	1	0	0	0	0	0	0	0	0	0
51	4	16.6954	1	0	1	90	17.9	175.96	5.86	1.25	12.35	0.27	62.4	0.33	113.55	1.92	1			58.2			0	0	1	0	8	Right posterolateral	0			0	0	0	1	1	1	0	0	0	0	0	0	0	0	0
51	5	16.6954	1	0	1	100	13.34	175.96	10.57	0.85	11.47	0.41	41.94	0.79	134.01	8.37	0			58.2			0	0	1	0	8	Right posterolateral	0			0	0	0	1	1	1	0	0	0	0	0	0	0	0	0
51	6	16.6954	1	0	1	98	7.35	172.89	3.65	0.25	10.17	0.28	45.01	0.5	127.87	1.87	1			58.2			0	0	1	0	8	Right posterolateral	0			0	0	0	1	1	1	0	0	0	0	0	0	0	0	0
52	1	10.8419	1	1	0	94	7.6	145.27	5.44	0.28	9.67	0.19	83.89	0.72	61.38	3.9	1		25	34.6	142	1.18	0	0	1	0	11	Right anteroseptal	0			0	0	0	0	0	0	1	2	0	1	1	0	0	0	0
53	1	14.8036	0	1	0	70	16.49	92.07	7.41	1	11.38	0.31	55.24	0.45	36.83	3.33	1	4.1		66	163	1.71	0	0	1	0	11	Right anteroseptal	0			0	0	0	1	1	1	0	0	0	1	1	0	0	0	0
54	1	17.9001	1	1	0	98	8.13	131.97	5.85	0.23	12.12	0.24	62.4	0.72	69.56	4.21	1	4		48.6	150	1.41	0	0	1	1	2	left anterolateral	0			1	0	1	1	4	2	0	0	0	1	1	0	0	0	0
55	1	12.31	0	1	0	74	7.39	143.22	5.92	0.23	14.81	0.31	77.75	0.8	65.47	4.74	1	5		67	157	1.68	0	0	1	0	6	Right posteroseptal	0			0	0	0	1	1	0	0	0	0	1	1	0	0	0	0
55	4	12.31	0	0	1	80	5.76	157.54	3.6	0.15	12.91	0.24	76.72	0.64	80.82	2.29	1			67	157	1.68	0	0	1	0	6	Right posteroseptal	0			0	0	0	1	1	0	0	0	0	1	1	0	0	0	0
55	5	12.31	0	0	1	80	6.33	157.54	2.95	0.2	11.48	0.2	81.84	0.47	75.7	1.37	1			67	157	1.68	0	0	1	0	6	Right posteroseptal	0			0	0	0	1	1	0	0	0	0	1	1	0	0	0	0
55	6	12.31	0	0	1	83	5.76	154.47	3.44	0.14	10.51	0.21	79.79	0.6	74.68	2.05	1			67	157	1.68	0	0	1	0	6	Right posteroseptal	0			0	0	0	1	1	0	0	0	0	1	1	0	0	0	0
55	7	12.31	0	0	1	81	4.28	153.45	2.16	0.11	10.34	0.19	80.82	0.5	72.63	1.09	1			67	157	1.68	0	0	1	0	6	Right posteroseptal	0			0	0	0	1	1	0	0	0	0	1	1	0	0	0	0
55	8	12.31	0	0	1	83	6.4	148.33	4.25	0.17	11.94	0.25	84.91	0.66	63.43	2.83	1			67	157	1.68	0	0	1	0	6	Right posteroseptal	0			0	0	0	1	1	0	0	0	0	1	1	0	0	0	0
55	9	12.31	0	0	1	81	5.3	147.31	3.71	0.16	10.92	0.24	81.84	0.7	65.47	2.6	1			67	157	1.68	0	0	1	0	6	Right posteroseptal	0			0	0	0	1	1	0	0	0	0	1	1	0	0	0	0
55	10	12.31	0	0	1	82	4.59	151.4	1.71	0.18	8.25	0.13	74.68	0.37	76.72	0.64	1			67	157	1.68	0	0	1	0	6	Right posteroseptal	0			0	0	0	1	1	0	0	0	0	1	1	0	0	0	0
55	11	12.31	0	0	1	83	3.76	149.36	1.89	0.11	8.17	0.15	75.7	0.5	73.66	0.95	1			67	157	1.68	0	0	1	0	6	Right posteroseptal	0			0	0	0	1	1	0	0	0	0	1	1	0	0	0	0
56	1	10.13	0	1	0	72	12.3	37.85	10.09	1.62	5.29	0.42	35.8	0.82	2.05	8.28	1	2.2		33	148	1.18	1	Ebstein's	1	0	6	Right posteroseptal	1	6	Right posteroseptal	0	0	0	1	1	1	0	0	0	1	1	0	0	0	0
56	2	10.13	0	1	0	85	8.17	37.85	6.34	0.43	6.93	0.65	38.87	0.78	-1.02	4.92	1			33	148	1.18	1	Ebstein's	1	0	6	Right posteroseptal	1	6	Right posteroseptal	0	0	0	1	1	1	0	0	0	1	1	0	0	0	0
57	1	19	0	1	0	87	11.11	120.17	8.9	0.56	12.08	0.3	70.59	0.8	50.13	7.14	1		18	102.8	175.3	2.17	0	0	1	0	13	MCV	0			0	0	0	0	0	0	1	2	0	1	1	0	0	0	0
58	1	16	1	1	0	87	8.54	182.09	6.82	0.19	10.84	0.23	93.09	0.8	89	5.44	1		15.6	59.9	170	1.69	0	0	1	0	12	Right anterior	0			0	0	0	0	0	0	1	3	0	1	1	0	0	0	0
59	1	18.37	1	1	0	66	7.21	64.45	4.84	0.61	6.47	0.31	59.33	0.67	5.11	3.25	1	2.6		61.4	167.7	1.69	0	0	1	1	1	Left lateral	0			0	1	2	1	1	1	0	0	0	1	1	0	0	0	0
60	1	15.62	0	1	0	79	31.35	74.68	28.72	1.72	19.51	0.76	27.62	0.92	47.06	26.31	1	3.8		60	168	1.68	0	0	1	1	1	Left lateral	0			0	1	2	1	1	1	0	0	0	1	1	0	0	0	0
61	1	14.3	0	1	0	66	20.06	166.73	16.1	0.75	19.84	0.51	87.98	0.8	77.75	12.92	1	4		65.9	183	1.86	0	0	1	0	13	CS Diverticulum	0			0	0	0	1	1	1	0	0	0	1	1	0	0	0	0
62	1	16.23	1	1	0	62	7.77	176.98	6.33	0.39	10.18	0.28	62.4	0.81	114.58	5.16	1	2	4	51	171	1.59	0	0	1	0	10	Right anterolateral	0			0	0	0	1	1	1	0	0	0	1	1	0	0	0	0
63	1	13.8	0	1	0	80	4.49	89	3.46	0.16	3.9	0.13	50.13	0.77	38.87	2.67	0	1.2		58			0	0	1	1	1	Left lateral	0			1	0	1	1	2	1	0	0	0	1	0	1	0	0	0
63	2	13.8	0	0	1	85	6.06	101.28	2.96	0.2	6.09	0.18	70.59	0.49	30.69	1.44	1			58			0	0	1	1	1	Left lateral	0			1	0	1	1	2	1	0	0	0	1	0	1	0	0	0
64	1		0	1	0	80	4.49	115.6	3.07	0.19	5.91	0.16	45.01	0.68	70.59	2.1	0						0	0	1	1	1	Left lateral	0			1	0	1	1	2	1	0	0	0	1	0	1	0	0	0
65	1		0	1	0	96	9.54	102.3	6.41	0.51	5.57	0.11	43.99	0.67	58.31	4.31	1						0	0	1	1	1	Left lateral	0			1	0	1	1	2	1	0	0	0	1	0	1	0	0	0
66	1	13	0	1	0	99	9.9	146.29	8.28	0.55	9.23	0.31	43.99	0.84	102.3	6.93	1	2.7		59	168		0	0	1	0	11	Right anteroseptal	0			0	0	0	1	2	1	0	0	0	1	0	1	0	0	0
67	1	10.94	0	1	0	68	12.88	112.53	9.05	0.6	16.2	0.44	47.06	0.7	65.47	6.35	1	1.2		112.53	9.05		0	0	1	1	1	Left lateral	0			1	0	1	1	2	1	0	0	0	1	0	1	0	0	0
68	1	20.35	1	1	0	120	12.61	145.27	6.57	0.8	3.23	0.1	80.62	0.52	64.45	3.42	1	2.5		42			0	0	1	1	3	left posterolateral	0			1	0	1	1	2	1	0	0	0	1	0	1	0	0	0
68	2	20.35	1	0	1	89	6.73	154.47	2.99	0.51	1.99	0.05	61.38	0.44	93.09	1.33	1			42			0	0	1	1	3	left posterolateral	0			1	0	1	1	2	1	0	0	0	1	0	1	0	0	0
68	3	20.35	1	0	1	85	7.72	101.28	6.35	0.41	2.85	0.09	66.49	0.82	34.78	5.22	0			42			0	0	1	1	3	left posterolateral	0			1	0	1	1	2	1	0	0	0	1	0	1	0	0	0
69	1	21	1	1	0	83	6	137.08	5.13	0.34	5.43	0.13	67.52	0.86	69.56	4.39	1	0.5		40	161		0	0	1	0	6	right posteroseptal	0			0	0	0	1	2	1	0	0	0	1	0	1	0	0	0
69	2	21	1	0	1	96	16.61	94.12	5.76	1.6	5.91	0.22	48.08	0.35	46.03	2	1			40	161		0	0	1	0	6	right posteroseptal	0			0	0	0	1	2	1	0	0	0	1	0	1	0	0	0
69	3	21	1	0	1	110	4.15	119.69	3.53	0.11	6.8	0.14	66.49	0.85	53.2	3	1			40	161		0	0	1	0	6	right posteroseptal	0			0	0	0	1	2	1	0	0	0	1	0	1	0	0	0
69	4	21	1	0	1	111	4.81	113.55	3.82	0.13	6.08	0.14	62.4	0.79	51.5	3.03	1			40	161		0	0	1	0	6	right posteroseptal	0			0	0	0	1	2	1	0	0	0	1	0	1	0	0	0
69	5	21	1	0	1	82	4.23	107.41	2.37	0.13	4.25	0.14	52.17	0.56	55.24	1.33	1			40	161		0	0	1	0	6	right posteroseptal	0			0	0	0	1	2	1	0	0	0	1	0	1	0	0	0
70	1	11.94	1	1	0	71	9.57	126.85	5.93	0.53	9.3	0.24	52.17	0.62	74.68	3.67	1	0.85					0	0	1	0	6	right posteroseptal	0			0	0	0	1	2	1	0	0	0	1	0	1	0	0	0
71	1	15.78	0	1	0	105	5.1	172.89	4.03	0.12	10.01	0.16	80.82	0.79	92.07	3.18	1	0.6		90			0	0	1	0	5	right midseptal	0			0	0	0	1	2	1	0	0	0	1	0	1	0	0	0
71	2	15.78	0	0	1	95	6.77	152.43	5.83	0.37	11.11	0.28	56.26	0.86	96.16	5.03	0			90			0	0	1	0	5	right midseptal	0			0	0	0	1	2	1	0	0	0	1	0	1	0	0	0
71	3	15.78	0	0	1	84	13.31	161.63	3.05	0.55	8.4	0.57	81.84	0.23	79.79	0.7	1			90			0	0	1	0	5	right midseptal	0			0	0	0	1	2	1	0	0	0	1	0	1	0	0	0
71	4	15.78	0	0	1	80	6.43	147.31	4.02	0.15	9.65	0.18	77.75	0.63	69.56	2.51	1			90			0	0	1	0	5	right midseptal	0			0	0	0	1	2	1	0	0	0	1	0	1	0	0	0
72	1	10.28	1	1	0	113	17.23	87.98	13.77	0.56	14.44	0.39	38.87	0.8	49.1	11.01	1			27			0	0	1	0	6	right posteroseptal	0			0	0	0	1	2	1	0	0	0	1	0	1	0	0	0
73	1	5.11	0	1	0	89	8.34	97.18	7.66	0.36	4.53	0.11	42.97	0.92	54.22	7.02	1			31			0	0	1	1	3	left posterolateral	0			0	0	0	1	2	1	0	0	0	1	0	1	0	0	0
73	2	5.11	0	0	1	78	10.7	103.32	7.13	0.48	11.82	0.3	57.29	0.67	46.03	4.76	0			31			0	0	1	1	3	left posterolateral	0			0	0	0	1	2	1	0	0	0	1	0	1	0	0	0
73	3	5.11	0	0	1	78	17.09	105.37	12.41	0.96	12.2	0.3	54.22	0.73	51.15	9	0			31			0	0	1	1	3	left posterolateral	0			0	0	0	1	2	1	0	0	0	1	0	1	0	0	0
73	4	5.11	0	0	1	78	19.7	102.3	13.65	0.98	12.81	0.34	54.22	0.69	48.8	9.45	0			31			0	0	1	1	3	left posterolateral	0			0	0	0	1	2	1	0	0	0	1	0	1	0	0	0
73	5	5.11	0	0	1	79	10.14	102.3	7.65	0.43	9.03	0.22	52.17	0.75	50.13	5.77	0			31			0	0	1	1	3	left posterolateral	0			0	0	0	1	2	1	0	0	0	1	0	1	0	0	0
73	6	5.11	0	0	1	81	8.61	104.35	5.67	0.33	9.46	0.24	58.31	0.66	46.03	3.73	0			31			0	0	1	1	3	left posterolateral	0			0	0	0	1	2	1	0	0	0	1	0	1	0	0	0
74	1	14.03	0	1	0	62	7.07	143.22	4.7	0.31	7.29	0.15	81.84	0.67	61.38	3.13	1	0.7		48	155		0	0	1	0	11	right anteroseptal	0			0	0	0	1	2	1	0	0	0	1	0	1	0	0	0
74	2	14.03	0	0	1	57	5.2	165.73	3.4	0.13	8.59	0.19	82.86	0.65	82.86	2.23	1			48	155		0	0	1	0	11	right anteroseptal	0			0	0	0	1	2	1	0	0	0	1	0	1	0	0	0
75	1	10.21	0	1	0	59	8.21	162.66	7.78	0.22	5.87	0.15	92.07	0.95	70.59	7.38	1			38			0	0	1	0	10	right anterolateral	0			0	0	0	1	2	1	0	0	0	1	0	1	0	0	0
75	2	10.21	0	0	1	73	18.05	102.3	15.94	1.4	3.59	0.15	19.44	0.88	82.86	14.07	0			38			0	0	1	0	10	right anterolateral	0			0	0	0	1	2	1	0	0	0	1	0	1	0	0	0
75	3	10.21	0	0	1	75	8.41	100.25	7.37	0.49	4.26	0.16	26.6	0.88	73.66	6.46	0			38			0	0	1	0	10	right anterolateral	0			0	0	0	1	2	1	0	0	0	1	0	1	0	0	0
76	1	7.96	1	1	0	128	7.91	182.09	6.56	0.39	3.11	0.09	33.76	0.83	148.33	5.43	1	0.3		32	139		0	0	1	0	9	right lateral	0			0	0	0	1	2	1	0	0	0	1	0	1	0	0	0
77	1	8.68	1	1	0	100	6.86	157.54	5.77	0.36	2.91	0.09	47.06	0.84	110.48	4.85	1	0.4		30			0	0	1	0	11	right anteroseptal	0			0	0	0	1	2	1	0	0	0	1	0	1	0	0	0
78	1	16.94	0	1	0	120	4.4	138.1	2.7	0.13	8.95	0.22	59.33	0.61	78.7	1.64	0	1.9		116	191		0	0	1	0	6	right posteroseptal	0			0	0	0	1	2	1	0	0	0	1	0	1	0	0	0
79	1	12.48	0	1	0	87	6.55	117.64	5.99	0.37	6.43	0.21	31.71	0.91	85.93	5.48	1	0.9		54			0	0	1	0	10	right anterolateral	0			0	0	0	1	2	1	0	0	0	1	0	1	0	0	0
79	2	12.48	0	0	1	86	4.58	124.81	2.21	0.23	4.48	0.22	51.15	0.48	73.66	1.07	1			54			0	0	1	0	10	right anterolateral	0			0	0	0	1	2	1	0	0	0	1	0	1	0	0	0
80	1	12.46	0	1	0	120	8.77	126.85	7.07	0.34	4.49	0.14	34.78	0.81	92.07	5.7	1	1.8		52	160		0	0	1	0	7	right posterior	0			0	0	0	1	2	1	0	0	0	1	0	1	0	0	0
81	1	14.74	1	1	0	73	5.82	123.78	5.08	0.22	10.46	0.25	52.17	0.87	71.61	4.44	1	5.5					0	0	1	0	6	right posteroseptal	0			0	0	0	1	2	1	0	0	0	1	0	1	0	0	0
81	2	14.74	1	0	1	120	5.11	143.22	3.55	0.19	7.97	0.22	41.94	0.69	101.28	2.47	1						0	0	1	0	6	right posteroseptal	0			0	0	0	1	2	1	0	0	0	1	0	1	0	0	0
81	3	14.74	1	0	1	92	6.79	142.2	3.9	0.78	7.16	0.19	47.06	0.57	95.14	2.24	1						0	0	1	0	6	right posteroseptal	0			0	0	0	1	2	1	0	0	0	1	0	1	0	0	0
81	4	14.74	1	0	1	103	4.05	130.94	3.05	0.17	4.52	0.13	32.74	0.75	98.21	2.3	1						0	0	1	0	6	right posteroseptal	0			0	0	0	1	2	1	0	0	0	1	0	1	0	0	0
81	5	14.74	1	0	1	101	3.61	135.04	2.82	0.12	7.32	0.16	66.49	0.78	68.54	2.2	1						0	0	1	0	6	right posteroseptal	0			0	0	0	1	2	1	0	0	0	1	0	1	0	0	0
81	6	14.74	1	0	1	120	4.38	134.01	0.9	0.38	3.75	0.08	74.68	0.21	59.33	0.18	1						0	0	1	0	6	right posteroseptal	0			0	0	0	1	2	1	0	0	0	1	0	1	0	0	0
81	7	14.74	1	0	1	120	3.38	137.08	2.54	0.1	8	0.17	72.63	0.75	64.45	1.91	1						0	0	1	0	6	right posteroseptal	0			0	0	0	1	2	1	0	0	0	1	0	1	0	0	0
82	1	17.8	0	1	0	116	13.59	137.08	11.51	0.39	25.15	0.67	58.31	0.85	78.77	9.74	1	1		125	168		0	0	1	0	6	right posteroseptal	0			0	0	0	1	2	1	0	0	0	1	0	1	0	0	0
82	2	17.8	0	0	1	120	18.01	106.39	13.47	0.67	11.6	0.37	56.26	0.75	50.13	10.07	0			125	168		0	0	1	0	6	right posteroseptal	0			0	0	0	1	2	1	0	0	0	1	0	1	0	0	0
82	3	17.8	0	0	1	120	7.21	112.53	4.85	0.49	7.73	0.21	42.97	0.67	69.56	3.26	0			125	168		0	0	1	0	6	right posteroseptal	0			0	0	0	1	2	1	0	0	0	1	0	1	0	0	0
82	4	17.8	0	0	1	137	7.01	130.94	3.79	0.17	17.13	0.36	49.1	0.54	81.84	2.05	1			125	168		0	0	1	0	6	right posteroseptal	0			0	0	0	1	2	1	0	0	0	1	0	1	0	0	0
83	1	20.35	0	1	0	83	11.3	116.62	10.34	0.83	5.85	0.22	47.06	0.92	69.56	9.47	1	1.7		55			0	0	1	0	6	right posteroseptal	0			0	0	0	1	2	1	0	0	0	1	0	1	0	0	0
84	1	15.5	0	1	0	85	4.59	125.83	3.32	0.14	6.95	0.21	52.17	0.72	73.66	2.41	0	0.7		55	171		0	0	1	0	11	right anterolateral	0			0	0	0	1	2	1	0	0	0	1	0	1	0	0	0
85	1	8.74	0	1	0	104	7.66	127.87	6.48	0.29	5.95	0.21	38.87	0.85	89	5.49	1			34			0	0	1	0	8	right posterlateral	0			0	0	0	1	2	1	0	0	0	1	0	1	0	0	0
85	2	8.74	0	0	1	104	7.07	125.83	4.31	0.23	7.26	0.14	53.43	0.61	62.4	2.63	1			34			0	0	1	0	8	right posterlateral	0			0	0	0	1	2	1	0	0	0	1	0	1	0	0	0
85	3	8.74	0	0	1	139	7.59	138.1	6.42	0.26	8.79	0.26	46.03	0.85	92.07	5.44	0			34			0	0	1	0	8	right posterlateral	0			0	0	0	1	2	1	0	0	0	1	0	1	0	0	0
85	4	8.74	0	0	1	105	5.36	123.78	3.39	0.25	8.03	0.2	55.24	0.63	68.54	2.14	1			34			0	0	1	0	8	right posterlateral	0			0	0	0	1	2	1	0	0	0	1	0	1	0	0	0
85	5	8.74	0	0	1	111	16.67	109.46	6.09	0.95	7.23	0.17	55.24	0.36	54.22	2.21	1			34			0	0	1	0	8	right posterlateral	0			0	0	0	1	2	1	0	0	0	1	0	1	0	0	0
86	1	19.85	0	1	0	86	10.77	196.42	7.776	0.57	9.53	0.34	34.78	0.72	161.63	5.59	1						0	0	1	0	9	right lateral	0			0	0	0	1	2	1	0	0	0	1	0	1	0	0	0
87	1	16.56	0	1	0	117	28.39	126.85	12.03	1.18	16.1	0.44	62.4	0.42	64.45	5.1	1	1.2					0	0	1	1	3	left posterolateral	0			1	0	0	1	2	1	0	0	0	1	0	1	0	0	0
87	2	16.56	0	0	1	120	27.86	157.54	10.4	1.15	10.57	0.32	98.21	0.37	59.33	3.76	0						0	0	1	1	3	left posterolateral	0			1	0	0	1	2	1	0	0	0	1	0	1	0	0	0
88	1	7.5	1	1	0	79	17.74	144.24	14.66	0.79	12.55	0.44	43.99	0.83	100.25	12.11	1	0.8		42			1	ASD/PS	1	0	6	right posteroseptal	0			0	0	0	1	2	1	0	0	0	1	0	1	0	0	0
89	1	16.8	0	0	1	82	6.45	85.93	5.42	0.22	10.6	0.3	47.06	0.84	38.87	4.55	0						0	0	0	1	3	left posterolateral	0			1	0	1	1	2	1	0	0	0	1	0	1	0	0	0
89	2	16.8	0	0	1	80	5.55	73.66	4.05	0.5	7.61	0.21	35.8	0.73	37.85	2.96	1						0	0	0	1	3	left posterolateral	0			1	0	1	1	2	1	0	0	0	1	0	1	0	0	0
89	3	16.8	0	0	1	79	4.81	95.14	2.52	0.44	5.03	0.15	58.31	0.52	36.83	1.32	1						0	0	0	1	3	left posterolateral	0			1	0	1	1	2	1	0	0	0	1	0	1	0	0	0
89	4	16.8	0	0	1	84	3.59	97.18	1.7	0.23	3.84	0.19	63.43	0.47	33.76	0.8	1						0	0	0	1	3	left posterolateral	0			1	0	1	1	2	1	0	0	0	1	0	1	0	0	0
90	1	19	0	1	0	58	6.39	110.48	6.03	0.29	7.4	0.22	37.85	0.94	72.63	5.69	1	0.6		63	175		0	0	1	0	11	right anterolateral	0			0	0	0	1	2	1	0	0	0	1	0	1	0	0	0
91	1	10.02	0	1	0	65	13.26	113.55	8.37	0.88	10.7	0.26	45.01	0.63	68.54	5.29	1	2		33			0	0	1	1	1	Left lateral	0			1	0	1	1	2	1	0	0	0	1	0	1	0	0	0
92	1	14.3	1	1	0	73	15.42	145.27	8.85	1.06	10.74	0.32	46.03	0.57	99.23	5.09	1						0	0	1	1	4	left posteroseptal	0			1	0	1	1	2	1	0	0	0	1	0	1	0	0	0
92	2	14.3	1	0	1	68	5.42	151.4	2.76	0.21	7.79	0.19	64.45	0.51	86.95	1.4	1						0	0	1	1	4	left posteroseptal	0			1	0	1	1	2	1	0	0	0	1	0	1	0	0	0
93	1	12.67	0	1	0	70	6.51	105.37	3.58	0.36	6.61	0.15	48.08	0.55	57.29	1.97	0						0	0	1	1	2	left anterolateral	0			1	0	1	1	2	1	0	0	0	1	0	1	0	0	0
94	1	17.05	0	1	0	92	13.27	139.13	12.26	0.9	5.14	0.17	45.01	0.92	94.12	11.32	1	2		55			0	0	1	0	11	right anteroseptal	0			0	0	0	1	2	1	0	0	0	1	0	1	0	0	0
94	2	17.05	0	0	1	92	3.01	137.08	1.72	0.09	3.26	0.06	73.66	0.57	63.43	0.98	1			55			0	0	1	0	11	right anteroseptal	0			0	0	0	1	2	1	0	0	0	1	0	1	0	0	0
94	3	17.05	0	0	1	92	1.97	174.93	1.1	0.05	2.17	0.05	113.55	0.56	61.38	0.61	1			55			0	0	1	0	11	right anteroseptal	0			0	0	0	1	2	1	0	0	0	1	0	1	0	0	0
94	4	17.05	0	0	1	92	14.22	142.2	9.32	0.42	12.02	0.3	42.97	0.66	99.23	6.11	0			55			0	0	1	0	11	right anteroseptal	0			0	0	0	1	2	1	0	0	0	1	0	1	0	0	0
94	5	17.05	0	0	1	92	10.9	136.06	9.75	0.57	6.15	0.23	26.6	0.89	109.46	8.73	0			55			0	0	1	0	11	right anteroseptal	0			0	0	0	1	2	1	0	0	0	1	0	1	0	0	0
94	6	17.05	0	0	1	92	6.11	102.3	3.91	0.25	1.68	0.11	5.11	0.64	97.18	2.5	1			55			0	0	1	0	11	right anteroseptal	0			0	0	0	1	2	1	0	0	0	1	0	1	0	0	0
94	7	17.05	0	0	1	92	4.51	99.23	3.23	0.24	1.79	0.09	29.67	0.72	69.56	2.31	1			55			0	0	1	0	11	right anteroseptal	0			0	0	0	1	2	1	0	0	0	1	0	1	0	0	0
95	1	12.97	0	1	0	95	16.7	131.97	14.57	0.96	7.31	0.25	34.78	0.87	97.18	12.72	1			76			0	0	1	0	8	right posterolateral	0			0	0	0	1	2	1	0	0	0	1	0	1	0	0	0
95	2	12.97	0	0	1	94	4.48	127.87	3.5	0.15	5.28	0.14	43.99	0.78	89.89	2.74	1			76			0	0	1	0	8	right posterolateral	0			0	0	0	1	2	1	0	0	0	1	0	1	0	0	0
95	3	12.97	0	0	1	92	3.72	130.94	2.88	0.12	3.68	0.09	40.92	0.77	90.02	2.23	1			76			0	0	1	0	8	right posterolateral	0			0	0	0	1	2	1	0	0	0	1	0	1	0	0	0
95	4	12.97	0	0	1	93	10.87	141.17	9.88	0.81	6.7	0.22	33.76	0.91	107.41	8.98	0			76			0	0	1	0	8	right posterolateral	0			0	0	0	1	2	1	0	0	0	1	0	1	0	0	0
96	1	10.42	1	1	0	116	9.99	107.41	8.98	0.51	7.17	0.26	30.69	0.9	76.72	8.08	1	1		40.6	142		0	0	1	0	11	right anteroseptal	0			0	0	0	1	2	1	0	0	0	1	0	1	0	0	0
96	2	10.42	1	0	1	128	13.42	129.92	10.31	1.01	2.14	0.12	17.39	0.77	112.53	7.93	0			40.6	142		0	0	1	0	11	right anteroseptal	0			0	0	0	1	2	1	0	0	0	1	0	1	0	0	0
97	1	18.83	0	1	0	70	5.89	164.7	3.38	0.19	6.26	0.13	82.86	0.57	81.84	1.94	0	3.6					0	0	1	0	6	right posteroseptal	0			0	0	0	1	2	1	0	0	0	1	0	1	0	0	0
98	1	17.46	1	1	0	99	12.5	196.42	9.64	0.85	11.49	0.35	45.01	0.79	151.4	7.59	1	1.7		75	175		0	0	1	1	1	Left lateral	0			1	0	1	1	2	1	0	0	0	1	0	1	0	0	0
99	1	10.54	1	1	0	98	2.08	144.24	1.38	0.06	3.56	0.09	59.33	0.66	84.91	0.91	0						0	0	1	0	10	right anterolateral	0			0	0	0	1	2	1	0	0	0	1	0	1	0	0	0
99	2	10.54	1	0	1	92	2.99	117.64	2.14	0.09	2.57	0.09	33.76	0.72	83.89	1.53	1						0	0	1	0	10	right anterolateral	0			0	0	0	1	2	1	0	0	0	1	0	1	0	0	0
100	1	14.31	0	1	0	75	12.98	120.71	8.56	0.56	12.48	0.34	50.13	0.66	70.59	5.64	1	4.5		57			0	0	1	0	6	right posteroseptal	0			0	0	0	1	2	1	0	0	0	1	0	1	0	0	0
100	2	14.31	0	0	1	78	7.08	130.94	2.83	0.31	9.38	0.2	59.33	0.4	71.61	1.13	1			57			0	0	1	0	6	right posteroseptal	0			0	0	0	1	2	1	0	0	0	1	0	1	0	0	0
100	3	14.31	0	0	1	100	7.18	118.67	4.12	0.72	6.05	0.18	33.76	0.57	84.91	2.36	1			57			0	0	1	0	6	right posteroseptal	0			0	0	0	1	2	1	0	0	0	1	0	1	0	0	0
100	4	14.31	0	0	1	71	3.89	137.08	2.48	0.15	6.88	0.14	43.99	0.64	93.09	1.58	1			57			0	0	1	0	6	right posteroseptal	0			0	0	0	1	2	1	0	0	0	1	0	1	0	0	0
100	5	14.31	0	0	1	69	6.48	118.67	3.72	0.19	10.08	0.24	50.13	0.57	68.54	2.14	1			57			0	0	1	0	6	right posteroseptal	0			0	0	0	1	2	1	0	0	0	1	0	1	0	0	0
101	1	14	0	1	0	83	6.59	119.69	5.37	0.33	7.81	0.26	36.83	0.82	82.86	4.36	1	2.2		58.4	167.8	1.67	0	0	1	0	6	right posteroseptal	0			0	0	0	1	1	1	0	0	0	1	1	0	0	0	0
102	1	16	1	1	0	68	20.28	143.22	10.55	0.92	14.58	0.3	56.26	0.52	86.95	5.49	1	2.5		107	165	2.12	1	TOF	1	0	9	right lateral	0			0	0	0	1	1	1	0	0	0	1	1	0	0	0	0
103	1	17	0	1	0	90	13.09	137.08	9.23	0.34	22.33	0.46	55.24	0.7	81.84	6.51	1	6		58.5	182	1.76	0	0	1	1	1	Left lateral	0			0	1	2	1	1	1	0	0	0	1	1	0	0	0	0
104	1	13	1	1	0	61	16.15	110.48	7.2	0.85	13.64	0.31	59.33	0.45	51.15	3.21	1	6		72.5	164	1.82	0	0	1	1	3	left posterolateral	0			1	0	1	1	4	2	0	0	0	1	1	0	0	0	0
104	2	13	1	0	1	59	11.38	80.82	9.38	0.72	12.46	0.56	32.74	0.82	48.08	7.73	0			72.5	164	1.82	0	0	1	1	3	left posterolateral	0			1	0	1	1	4	2	0	0	0	1	1	0	0	0	0
104	3	13	1	0	1	64	11.48	94.12	4.41	0.73	13.23	0.66	31.71	0.38	62.4	1.7	1			72.5	164	1.82	0	0	1	1	3	left posterolateral	0			1	0	1	1	4	2	0	0	0	1	1	0	0	0	0
104	4	13	1	0	1	64	7.21	84.91	5.07	0.24	6.16	0.27	24.55	0.7	60.36	3.57	0			72.5	164	1.82	0	0	1	1	3	left posterolateral	0			1	0	1	1	4	2	0	0	0	1	1	0	0	0	0
104	5	13	1	0	1	65	5.54	105.37	4.01	0.23	10.49	0.34	42.97	0.72	62.4	2.91	1			72.5	164	1.82	0	0	1	1	3	left posterolateral	0			1	0	1	1	4	2	0	0	0	1	1	0	0	0	0
104	6	13	1	0	1	69	9.81	78.77	4.33	0.61	8.67	0.52	22.51	0.44	56.26	1.91	1			72.5	164	1.82	0	0	1	1	3	left posterolateral	0			1	0	1	1	4	2	0	0	0	1	1	0	0	0	0
104	7	13	1	0	1	77	8.72	99.23	2.69	0.54	5.69	0.16	62.4	0.31	36.83	0.83	1			72.5	164	1.82	0	0	1	1	3	left posterolateral	0			1	0	1	1	4	2	0	0	0	1	1	0	0	0	0
104	8	13	1	0	1	78	4.2	86.95	3	0.13	7.66	0.31	34.78	0.71	52.17	2.14	1			72.5	164	1.82	0	0	1	1	3	left posterolateral	0			1	0	1	1	4	2	0	0	0	1	1	0	0	0	0
104	9	13	1	0	1	80	3.87	91.05	2.8	0.09	4.91	0.16	39.9	0.72	51.15	2.03	1			72.5	164	1.82	0	0	1	1	3	left posterolateral	0			1	0	1	1	4	2	0	0	0	1	1	0	0	0	0
104	10	13	1	0	1	79	5.06	85.93	3.58	0.19	8.38	0.36	34.78	0.71	51.15	2.53	1			72.5	164	1.82	0	0	1	1	3	left posterolateral	0			1	0	1	1	4	2	0	0	0	1	1	0	0	0	0
105	1	16	0	1	0	76	38.51	109.46	36.86	1.69	33.03	0.87	45.01	0.96	64.45	35.28	1	9		88	171	2.01	0	0	1	1	3	left posterolateral	0			0	1	2	1	1	1	0	0	0	1	1	0	0	0	0
106	1	15	1	1	0	72	17.12	101.28	16.03	0.71	12.25	0.31	40.92	0.94	60.36	15.01	1	4		63.5	175	1.77	0	0	1	1	4	left posteroseptal	0			0	1	2	1	1	1	0	0	0	1	1	0	0	0	0
107	1	13.9	1	1	0	68	8.91	107.41	6.79	0.32	11.27	0.3	52.17	0.76	55.24	5.17	1	1.7		43			0	0	1	1	1	Left lateral	0			1	0	1	1	2	1	0	0	0	1	0	1	0	0	0
107	2	13.9	1	0	1	76	7.08	103.52	4.97	0.45	7.09	0.18	45.01	0.7	58.31	3.5	0			43			0	0	1	1	1	Left lateral	0			1	0	1	1	2	1	0	0	0	1	0	1	0	0	0
108	1	18.5	1	1	0	85	6.31	120.71	3.34	0.43	6.35	0.14	46.03	0.53	74.68	1.77	0	1.8		40	143	1.26	0	0	1	0	6	right posteroseptal	0			0	0	0	1	2	1	0	0	0	1	0	1	0	0	0
108	2	18.5	1	0	1	85	6.31	120.71	3.34	0.43	6.35	0.14	46.03	0.53	74.68	1.77	0	1.8		40	143	1.26	0	0	1	0	6	right posteroseptal	0			0	0	0	1	2	1	0	0	0	1	0	1	0	0	0
109	1	19.2	1	1	0	75	15.16	128.9	12.69	0.56	13.64	0.34	69.56	0.84	59.33	10.63	1	0.5		51	161	1.52	0	0	1	0	5	right midseptal	0			0	0	0	1	2	1	0	0	0	1	0	1	0	0	0
110	1	17.8	0	1	0	123	14.05	141.17	11.77	0.39	25.49	0.67	63.43	0.84	77.75	9.86	1	1		125	168		0	0	1	0	6	right posteroseptal	0			0	0	0	1	2	1	0	0	0	1	0	1	0	0	1
111	1	15.4	0	1	0	112	17.02	112.53	7.9	0.92	15.63	0.34	58.31	0.46	54.22	3.67	1	2		84	180.3		0	0	1	1	1	Left lateral	0			1	0	0	1	2	1	0	0	0	1	0	1	0	0	0
112	1	10.22	0	1	0	94	5.23	155.5	3.91	0.12	4.65	0.12	55.24	0.75	100.25	2.93	0	0.5		30			0	0	1	0	6	right posteroseptal	0			0	0	0	1	2	1	0	0	0	1	0	1	0	0	1
112	2	10.22	0	0	1	100	19.76	143.22	6.77	0.65	12.7	0.45	70.59	0.34	72.63	2.32	1			30			0	0	1	0	6	right posteroseptal	0			0	0	0	1	2	1	0	0	0	1	0	1	0	0	1
113	1	13.69	0	1	0	61	11.72	100.25	7.7	0.75	12.43	0.34	52.17	0.66	48.08	5.06	1	1.1		45.4	154	1.4	0	0	1	1	1	Left lateral	0			1	0	1	1	2	1	0	0	0	0	0	0	0	0	0
113	2	13.69	0	0	1	56	9.81	134.01	1.54	0.57	5.44	0.14	86.95	0.16	47.06	0.24	1			45.4	154	1.4	0	0	1	1	1	Left lateral	0			1	0	1	1	2	1	0	0	0	0	0	0	0	0	0
114	1	8.2	0	1	0	104	7.84	138.1	6.72	0.28	6.87	0.22	50.13	0.85	87.98	5.76	1	1.1					0	0	1	0	10	right anterolateral	0			0	0	0	1	2	1	0	0	0	0	0	0	0	0	0
114	2	8.2	0	0	1	103	7.04	124.81	4.28	0.23	7.25	0.14	63.43	0.61	61.38	2.6	1						0	0	1	0	10	right anterolateral	0			0	0	0	1	2	1	0	0	0	0	0	0	0	0	0
114	3	8.2	0	0	1	105	5.3	121.74	3.39	0.25	8.03	0.2	55.24	0.64	66.49	2.17	1						0	0	1	0	10	right anterolateral	0			0	0	0	1	2	1	0	0	0	0	0	0	0	0	0
114	4	8.2	0	0	1	111	17	114.58	6.1	0.95	7.22	0.17	60.36	0.36	54.22	2.19	1						0	0	1	0	10	right anterolateral	0			0	0	0	1	2	1	0	0	0	0	0	0	0	0	0
115	1	14.31	1	1	0	75	6.04	120.71	5.39	0.2	10.84	0.27	72.63	0.89	48.08	4.81	1	0.9		35	145	1.2	0	0	1	0	6	right posteroseptal	0			0	0	0	1	2	1	0	0	0	0	0	0	0	0	0
116	1	9.2	0	1	0	86	4.61	158.61	3.27	0.18	3.72	0.11	36.83	0.71	121.74	2.32	0	1.4		35	138.4	1.2	0	0	1	0	6	right posteroseptal	0			0	0	0	1	2	1	0	0	0	0	0	0	0	0	0
116	2	9.2	0	0	1	91	11.39	139.13	2.59	0.88	12.91	0.2	68.54	0.23	70.59	0.59	1			35	138.4	1.2	0	0	1	0	6	right posteroseptal	0			0	0	0	1	2	1	0	0	0	0	0	0	0	0	0
116	3	9.2	0	0	1	87	7.37	129.92	3.76	0.47	16.51	0.35	60.36	0.51	69.56	1.92	1			35	138.4	1.2	0	0	1	0	6	right posteroseptal	0			0	0	0	1	2	1	0	0	0	0	0	0	0	0	0
116	4	9.2	0	0	1	78	5.99	128.9	4.99	0.15	12.99	0.28	73.66	0.83	55.24	4.16	0			35	138.4	1.2	0	0	1	0	6	right posteroseptal	0			0	0	0	1	2	1	0	0	0	0	0	0	0	0	0
117	1	15.8	1	1	0	74	7.93	138.1	6.26	0.51	10.77	0.29	57.29	0.79	80.82	4.95	1	1.4		54	157.5	1.5	0	0	1	1	3	left posterolateral	0			1	0	1	1	2	1	0	0	0	0	0	0	0	0	0
118	1	9.47	0	1	0	92	7.5	107.41	5.4	0.2	10.24	0.31	48.08	0.72	59.33	3.88	1	4.5		33	134	1.11	0	0	1	1	1	Left lateral	0			1	0	1	1	2	1	0	0	0	0	0	0	0	0	0
118	2	9.47	0	0	1	90	6.93	111.51	1.82	0.37	4.92	0.12	63.43	0.26	48.08	0.48	1			33	134	1.11	0	0	1	1	1	Left lateral	0			1	0	1	1	2	1	0	0	0	0	0	0	0	0	0
119	1	15.08	0	1	0	80	6.09	155.5	5.2	0.27	3.52	0.14	38.87	0.85	116.62	4.44	1	2.2		55.3	162	1.45	0	0	1	0	10	right anterolateral	0			0	0	0	1	2	1	0	0	0	0	0	0	0	0	0
119	2	15.08	0	0	1	81	4.77	167.77	2.97	0.28	7.24	0.16	55.24	0.62	112.53	1.85	1			55.3	162	1.45	0	0	1	0	10	right anterolateral	0			0	0	0	1	2	1	0	0	0	0	0	0	0	0	0
120	1	11.85	0	1	0	71	12.02	111.51	6.1	0.71	6.02	0.16	55.24	0.51	56.26	3.1	1	3.5		45	153	1.4	0	0	1	1	3	left anterolateral	0			1	0	1	1	2	1	0	0	0	0	0	0	0	0	0
120	2	11.85	0	0	1	98	11.97	127.87	3	0.57	3.26	0.13	73.66	0.25	54.22	0.75	1			45	153	1.4	0	0	1	1	3	left anterolateral	0			1	0	1	1	2	1	0	0	0	0	0	0	0	0	0
120	3	11.85	0	0	1	71	9.79	123.78	2.77	0.47	3.01	0.1	69.56	0.28	54.22	0.78	1			45	153	1.4	0	0	1	1	3	left anterolateral	0			1	0	1	1	2	1	0	0	0	0	0	0	0	0	0
121	1	13.25	0	1	0	61	8.21	145.27	7.13	0.29	12.05	0.28	70.59	0.87	74.68	6.2	1	0.5		81	167	1.9	0	0	1	0	10	right anteroseptal	0			0	0	0	1	2	1	0	0	0	0	0	0	0	0	0
121	2	13.25	0	0	1	70	3.89	150.38	2.36	0.12	8.61	0.22	65.47	0.61	84.91	1.43	1			81	167	1.9	0	0	1	0	10	right anteroseptal	0			0	0	0	1	2	1	0	0	0	0	0	0	0	0	0
121	3	13.25	0	0	1	67	5.34	151.4	2.83	0.17	9.37	0.22	63.43	0.53	87.98	1.5	1			81	167	1.9	0	0	1	0	10	right anteroseptal	0			0	0	0	1	2	1	0	0	0	0	0	0	0	0	0
122	1	9.3	0	1	0	108	16.01	96.16	12.71	1.57	8.4	0.21	37.85	0.79	58.31	10.09	1	2		28	134	1	0	0	1	1	1	Left lateral	0			1	0	1	1	2	1	0	0	0	0	0	0	0	0	0
123	1	15.66	0	1	0	85	14.81	124.81	6.46	0.67	14.43	0.37	72.63	0.44	52.17	2.81	0	2.5		55.7	168	1.61	0	0	1	1	1	Left lateral	0			1	0	1	1	2	1	0	0	0	0	0	0	0	0	0
124	1		1	1	0	70	4.24	140.15	3.63	0.18	4.98	0.16	34.78	0.86	105.37	3.11	1						0	0	1	0	5	right midseptal	0			0	0	0	1	2	1	0	0	0	0	0	0	0	0	1
124	2		1	0	1	97	5.67	153.45	3.77	0.17	3.41	0.07	59.33	0.66	94.12	2.5	1						0	0	1	0	5	right midseptal	0			0	0	0	1	2	1	0	0	0	0	0	0	0	0	1
124	3		1	0	1	77	6.04	165.73	4.59	0.23	3.91	0.09	57.29	0.76	108.44	3.49	0						0	0	1	0	5	right midseptal	0			0	0	0	1	2	1	0	0	0	0	0	0	0	0	1
124	4		1	0	1	72	6.46	168.79	4.32	0.2	2.54	0.07	65.47	0.67	103.32	2.89	1						0	0	1	0	5	right midseptal	0			0	0	0	1	2	1	0	0	0	0	0	0	0	0	1
124	5		1	0	1	74	5.73	155.5	4.04	0.21	3.3	0.12	27.62	0.71	127.87	2.85	1						0	0	1	0	5	right midseptal	0			0	0	0	1	2	1	0	0	0	0	0	0	0	0	1
124	6		1	0	1	92	8.09	159.59	3.34	0.7	2.68	0.07	64.45	0.41	95.41	1.38	1						0	0	1	0	5	right midseptal	0			0	0	0	1	2	1	0	0	0	0	0	0	0	0	1
125	1	14.92	0	1	0	109	11.42	134.01	7.73	0.28	11.28	0.34	73.66	0.68	60.36	5.23	1	3.9		54	173	1.64	0	0	1	1	1	Left lateral	0			1	0	1	1	2	1	0	0	0	0	0	0	0	0	1
126	1	15.39	0	1	0	80	6	139.13	3.69	0.27	6.77	0.16	60.36	0.61	78.77	2.27	0	0.5		68	152	1.65	0	0	1	0	9	right lateral	0			0	0	0	1	2	1	0	0	0	0	0	0	0	0	0
127	1	8.96	0	1	0	58	13.29	115.6	8.42	0.88	11.19	0.26	47.06	0.63	68.54	5.34	1	2.5		47	141	1.33	0	0	1	1	1	Left lateral	0			1	0	1	1	2	1	0	0	0	0	0	0	0	0	0
128	1	11.41	0	1	0	86	13.23	112.53	4.44	1	10.41	0.23	58.31	0.34	54.22	1.49	0	4.3		62.8	150	1.58	0	0	1	1	3	left posterolateral	0			1	0	1	1	2	1	0	0	0	0	0	0	0	0	0
128	2	11.41	0	0	1	86	11.25	114.58	4.14	0.79	8.7	0.19	60.36	0.37	54.22	1.53	1			62.8	150	1.58	0	0	1	1	3	left posterolateral	0			1	0	1	1	2	1	0	0	0	0	0	0	0	0	0
129	1	8.96	0	1	0	86	7.43	123.78	6.11	0.34	12.78	0.32	57.29	0.82	66.49	5.03	1	2.5		47	141	1.33	0	0	1	1	1	Left lateral	0			1	0	1	1	2	1	0	0	0	0	0	0	0	0	0
129	2	8.96	0	0	1	87	8.85	138.1	3.47	0.34	7.47	0.13	67.52	0.39	70.59	1.36	1			47	141	1.33	0	0	1	1	1	Left lateral	0			1	0	1	1	2	1	0	0	0	0	0	0	0	0	0
130	1	10.84	0	1	0	81	6.74	97.18	6.05	0.24	5.93	0.22	31.71	0.9	65.47	5.44	1	1.3		34	142	1.2	0	0	1	1	2	left anterolateral	0			1	0	1	1	2	1	0	0	0	0	0	0	0	0	0
131	1	16.22	0	1	0	81	4.75	140.15	4.09	0.18	4.86	0.18	49.1	0.86	91.05	3.52	1	0.8		57	167	1.64	0	0	1	0	11	right anterolateral	0			0	0	0	1	2	1	0	0	0	0	0	0	0	0	0
131	2	16.22	0	0	1	95	1.87	125.83	1.35	0.08	4.45	0.12	52.17	0.72	73.66	0.98	1			57	167	1.64	0	0	1	0	11	right anterolateral	0			0	0	0	1	2	1	0	0	0	0	0	0	0	0	0
132	1	21	0	1	0	70	15.58	111.51	5.22	1.33	8.34	0.27	56.26	0.34	55.24	1.75	0						0	0	1	1	3	left posterolateral	0			1	0	1	1	2	1	0	0	0	0	0	0	0	0	0
133	1	17.12	0	1	0	92	9.73	143.22	2.68	0.6	12.67	0.26	78.77	0.28	64.45	0.74	0	2.1		53	177	1.66	0	0	1	1	1	Left lateral	0			1	0	1	1	2	1	0	0	0	0	0	0	0	0	1
134	1	15.52	1	1	0	65	9.79	137.08	7.77	0.35	16.18	0.37	55.24	0.79	81.84	6.16	1	1.4		78.9	165.1	1.9	0	0	1	1	2	left anterolateral	0			1	0	1	1	2	1	0	0	0	0	0	0	0	0	0
134	2	15.52	1	0	1	62	16.56	121.74	6.11	0.97	8.42	0.23	60.36	0.37	61.38	2.26	1			78.9	165.1	1.9	0	0	1	1	2	left anterolateral	0			1	0	1	1	2	1	0	0	0	0	0	0	0	0	0
134	3	15.52	1	0	1	63	5.64	112.53	3.59	0.24	6.57	0.19	49.1	0.64	63.43	2.28	1			78.9	165.1	1.9	0	0	1	1	2	left anterolateral	0			1	0	1	1	2	1	0	0	0	0	0	0	0	0	0
134	4	15.52	1	0	1	60	5.96	115.6	2.89	0.2	8.69	0.26	72.63	0.48	42.97	1.4	1			78.9	165.1	1.9	0	0	1	1	2	left anterolateral	0			1	0	1	1	2	1	0	0	0	0	0	0	0	0	0
134	5	15.52	1	0	1	60	17.06	132.99	7.26	1	10.69	0.33	81.84	0.43	51.15	3.09	1			78.9	165.1	1.9	0	0	1	1	2	left anterolateral	0			1	0	1	1	2	1	0	0	0	0	0	0	0	0	0
135	1	15.14	1	1	0	74	8.62	155.5	5.55	0.26	11.91	0.26	87.98	0.64	67.52	3.58	1	1.7		59.4	160	1.62	0	0	1	0	6	right posteroseptal	0			0	0	0	1	2	1	0	0	0	0	0	0	0	0	0
136	1	8.59	0	1	0	85	7.28	90.02	3.96	0.27	9.2	0.28	50.13	0.54	39.9	2.16	0	1.1		27	127	0.98	0	0	1	1	1	Left lateral	0			1	0	1	1	2	1	0	0	0	0	0	0	0	0	0
137	1	9.49	1	1	0	94	12.53	119.69	11	0.99	11.4	0.32	50.13	0.88	69.56	9.65	1	0.6		34	128	1.1	0	0	1	1	3	Left posterolateral	0			1	0	1	1	2	1	0	0	0	0	0	0	0	0	0
137	2	9.49	1	0	1	100	6.62	120.71	4.52	0.21	8.05	0.18	57.29	0.68	63.43	3.09	1			34	128	1.1	0	0	1	1	3	Left posterolateral	0			1	0	1	1	2	1	0	0	0	0	0	0	0	0	0
138	1	15.56	0	1	0	100	4.4	156.52	4.16	0.21	3.88	0.12	59.33	0.94	97.18	3.9	1	0.6		56	167	1.6	0	0	1	0	11	Right anteroseptal	0			0	0	0	1	2	1	0	0	0	0	0	0	0	0	0
138	2	15.56	0	0	1	61	9.33	161.63	4.6	0.32	4.1	0.15	80.82	0.49	80.82	2.26	1			56	167	1.6	0	0	1	0	11	Right anteroseptal	0			0	0	0	1	2	1	0	0	0	0	0	0	0	0	0
138	3	15.56	0	0	1	80	5.12	159.59	2.94	0.14	6.52	0.16	72.63	0.57	86.95	1.68	1			56	167	1.6	0	0	1	0	11	Right anteroseptal	0			0	0	0	1	2	1	0	0	0	0	0	0	0	0	0
139	1	17.46	0	1	0	91	4.47	105.37	3.85	0.46	5.37	0.14	42.97	0.86	62.4	3.31	1	1.7		75	175		0	0	1	1	1	Left lateral	0			1	0	1	1	2	1	0	0	0	1	0	1	0	0	0
140	1	16.92	1	1	0	88	11.6	103.32	10.87	0.67	16.64	0.52	38.87	0.94	64.45	10.2	1	3.1		108.8	170	2.18	0	0	1	1	3	Left posterolateral	0			1	0	1	1	2	1	0	0	0	0	0	0	0	0	0
141	1	14.65	0	1	0	86	9.16	114.58	7	0.26	15.08	0.31	46.03	0.76	68.54	5.36	1	0.6		44	163	1.4	0	0	1	0	8	Right posterolateral	0			0	0	0	1	2	1	0	0	0	0	0	0	0	0	0
141	2	14.65	0	0	1	91	11.96	111.51	5.68	0.62	10.63	0.26	46.03	0.47	65.47	2.7	1			44	163	1.4	0	0	1	0	8	Right posterolateral	0			0	0	0	1	2	1	0	0	0	0	0	0	0	0	0
142	1	14.3	0	1	0	75	12.98	120.71	8.56	0.56	12.48	0.34	50.13	0.66	70.59	5.64	1	4.5		57			0	0	1	0	6	Right posteroseptal	0			0	0	0	1	2	1	0	0	0	0	0	0	0	0	0
142	2	14.3	0	0	1	70	6.16	116.62	1.76	0.54	6.49	0.16	57.29	0.29	59.33	0.5	1			57			0	0	1	0	6	Right posteroseptal	0			0	0	0	1	2	1	0	0	0	0	0	0	0	0	0
142	3	14.3	0	0	1	78	7.05	128.9	2.8	0.31	9.18	0.2	57.29	0.4	71.61	1.11	1			57			0	0	1	0	6	Right posteroseptal	0			0	0	0	1	2	1	0	0	0	0	0	0	0	0	0
142	4	14.3	0	0	1	100	1.78	118.67	4.12	0.71	6.05	0.18	33.76	0.57	84.91	2.36	1			57			0	0	1	0	6	Right posteroseptal	0			0	0	0	1	2	1	0	0	0	0	0	0	0	0	1
142	5	14.3	0	0	1	71	3.87	136.06	2.47	0.15	6.75	0.14	42.97	0.64	93.09	1.58	1			57			0	0	1	0	6	Right posteroseptal	0			0	0	0	1	2	1	0	0	0	0	0	0	0	0	0
142	6	14.3	0	0	1	68	6.48	118.67	3.72	0.19	10.08	0.24	50.13	0.57	68.54	2.14	1			57			0	0	1	0	6	Right posteroseptal	0			0	0	0	1	2	1	0	0	0	0	0	0	0	0	0
143	1	17.15	0	1	0	100	13.14	126.85	7.67	0.46	19.59	0.44	67.52	0.58	59.33	4.48	1	2.3		61.2	170	1.71	0	0	1	1	3	Left posterolateral	0			1	0	1	1	2	1	0	0	0	0	0	0	0	0	1
144	1	18.99	0	1	0	89	20.66	144.24	11.41	0.7	22.51	0.57	61.38	0.55	28.86	6.3	1	4.4		119.3	188	2.44	0	0	1	1	3	Left posterolateral	0			1	0	1	1	2	1	0	0	0	0	0	0	0	0	0

## Sheet: Sheet2
Vasquez
Bilal, Rija
